# Supplementary material for: 2-(4-Chloro­anilino)pyridine
Source: Acta Crystallogr Sect E Struct Rep Online. 2008 Aug 20;64(Pt 9):o1800. doi: 10.1107/S1600536808026317 (PMC2960521; doi:10.1107/S1600536808026317)
Supplement: Supplementary file 1 [file e-64-o1800-sup1.cif]

##############################################################################
###                                                                        ###
###        Electronic paper (Acta Crystallographica Section E)             ###
###                                                                        ###
##############################################################################
#                                                                            #
# This CIF contains the data in a paper accepted for publication in Acta     #
# Crystallographica Section E. It conforms to the requirements of Notes      #
# for Authors for Section E, and has been peer reviewed under the auspices   #
# of the IUCr Commission on Journals.                                        #
#                                                                            #
# Full details of the Crystallographic Information File format               #
# are given in the paper "The Crystallographic Information File (CIF):       #
# a New Standard Archive File for Crystallography" by S. R. Hall, F. H.      #
# Allen and I. D. Brown [Acta Cryst. (1991), A47, 655-685].                  #
#                                                                            #
# The current version of the core CIF dictionary is obtainable from          #
# ftp://ftp.iucr.org/pub/cif_core.dic. The current version number is 2.4.    #
#                                                                            #
# Software is freely available for graphical display of the structure(s) in  #
# this CIF.  For information consult the CIF home page http://www.iucr.org/  #
# cif/home.html                                                              #
#                                                                            #
# This file may be used for bona fide research purposes within the           #
# scientific community so long as proper attribution is given to the journal # 
# article from which it was obtained.                                        #
#                                                                            #
##############################################################################
                                             
data_global
_audit_creation_method     SHELXL-97
_journal_date_recd_electronic     2008-08-13
_journal_date_accepted     2008-08-14
_journal_name_full     'Acta Crystallographica, Section E'
_journal_year     2008
_journal_volume     64
_journal_issue      9
_journal_page_first     o1800
_journal_page_last     o1800
_journal_paper_category     QO
_journal_coeditor_code     PK2115
_publ_contact_author
;
     Dr. Seik Weng Ng
     Department of Chemistry
     University of Malaya
     50603 Kuala Lumpur
     Malaysia
;
_publ_contact_author_email     seikweng@um.edu.my
_publ_contact_author_fax     '03 7967 4193'
_publ_contact_author_phone     '03 7967 6778'
_publ_section_title
;
2-(4-Chloroanilino)pyridine
;
loop_
    _publ_author_name
    _publ_author_address
    'Fairuz, M. Zainal Abidin'
;
Department of Chemistry
University of Malaya
50603 Kuala Lumpur
Malaysia
;
    'Aiyub, Zaharah'
;
Department of Chemistry
University of Malaya
50603 Kuala Lumpur
Malaysia
;
    'Abdullah, Zanariah'
;
Department of Chemistry
University of Malaya
50603 Kuala Lumpur
Malaysia
;
    'Ng, Seik Weng'
;
Department of Chemistry
University of Malaya
50603 Kuala Lumpur
Malaysia
;
_publ_section_synopsis     .
data_I
_audit_creation_method     SHELXL-97
_chemical_name_systematic
;
2-(4-Chloroanilino)pyridine
;
_chemical_name_common     ?
_chemical_formula_moiety     'C11 H9 Cl N2'
_chemical_formula_sum     'C11 H9 Cl N2'
_chemical_formula_iupac     'C11 H9 Cl N2'
_chemical_formula_weight     204.65
_chemical_melting_point     ?
_symmetry_cell_setting     triclinic
_symmetry_space_group_name_H-M     'P -1'
_symmetry_space_group_name_Hall     '-P 1'
loop_
    _symmetry_equiv_pos_as_xyz
    'x, y, z'
    '-x, -y, -z'
_cell_length_a     7.3926(3)
_cell_length_b     15.3577(5)
_cell_length_c     17.6093(6)
_cell_angle_alpha     73.723(2)
_cell_angle_beta     87.360(3)
_cell_angle_gamma     87.128(3)
_cell_volume     1915.60(10)
_cell_formula_units_Z     8
_cell_measurement_reflns_used     1607
_cell_measurement_theta_min     2.7
_cell_measurement_theta_max     22.1
_cell_measurement_temperature     100(2)
_exptl_crystal_description     Plate
_exptl_crystal_colour     Colorless
_exptl_crystal_size_max     0.26
_exptl_crystal_size_mid     0.16
_exptl_crystal_size_min     0.03
_exptl_crystal_density_diffrn     1.419
_exptl_crystal_density_meas     ?
_exptl_crystal_density_method     'not measured'
_exptl_crystal_F_000     848
_exptl_absorpt_coefficient_mu     0.355
_exptl_absorpt_correction_type     multi-scan
_exptl_absorpt_process_details     '(SADABS; Sheldrick, 1996)'
_exptl_absorpt_correction_T_min     0.913
_exptl_absorpt_correction_T_max     0.989
_diffrn_ambient_temperature     100(2)
_diffrn_radiation_type     MoK\a
_diffrn_radiation_wavelength     0.71073
_diffrn_radiation_source     'fine-focus sealed tube'
_diffrn_radiation_monochromator     graphite
_diffrn_measurement_device_type     'Bruker SMART APEX'
_diffrn_measurement_method     \w
_diffrn_detector_area_resol_mean     ?
_diffrn_reflns_number     14371
_diffrn_reflns_av_R_equivalents     0.0681
_diffrn_reflns_av_sigmaI/netI     0.1120
_diffrn_reflns_theta_min     1.21
_diffrn_reflns_theta_max     25.00
_diffrn_reflns_theta_full     25.00
_diffrn_measured_fraction_theta_max     0.991
_diffrn_measured_fraction_theta_full     0.991
_diffrn_reflns_limit_h_min     -8
_diffrn_reflns_limit_h_max     8
_diffrn_reflns_limit_k_min     -18
_diffrn_reflns_limit_k_max     18
_diffrn_reflns_limit_l_min     -20
_diffrn_reflns_limit_l_max     20
_diffrn_standards_number     0
_diffrn_standards_interval_count     .
_diffrn_standards_interval_time     .
_diffrn_standards_decay_%     ?
_reflns_number_total     6679
_reflns_number_gt     4259
_reflns_threshold_expression     I>2\s(I)
_refine_ls_structure_factor_coef     Fsqd
_refine_ls_matrix_type     full
_refine_ls_R_factor_all     0.1158
_refine_ls_R_factor_gt     0.0726
_refine_ls_wR_factor_gt     0.1738
_refine_ls_wR_factor_ref     0.2009
_refine_ls_goodness_of_fit_ref     1.042
_refine_ls_restrained_S_all     1.042
_refine_ls_number_reflns     6679
_refine_ls_number_parameters     506
_refine_ls_number_restraints     0
_refine_ls_hydrogen_treatment     constr
_refine_ls_weighting_scheme     calc
_refine_ls_weighting_details
                 'calc w=1/[\s^2^(Fo^2^)+(0.0956P)^2^] where P=(Fo^2^+2Fc^2^)/3'
_atom_sites_solution_hydrogens     geom
_atom_sites_solution_primary     direct
_atom_sites_solution_secondary     difmap
_refine_ls_shift/su_max     0.001
_refine_ls_shift/su_mean     0.001
_refine_diff_density_max     0.517
_refine_diff_density_min     -0.522
_refine_ls_extinction_method     none
_refine_ls_extinction_coef     ?
loop_
    _atom_type_symbol
    _atom_type_description
    _atom_type_scat_dispersion_real
    _atom_type_scat_dispersion_imag
    _atom_type_scat_source
    'C' 'C' 0.0033 0.0016
                         'International Tables Vol C Tables 4.2.6.8 and 6.1.1.4'
    'H' 'H' 0.0000 0.0000
                         'International Tables Vol C Tables 4.2.6.8 and 6.1.1.4'
    'N' 'N' 0.0061 0.0033
                         'International Tables Vol C Tables 4.2.6.8 and 6.1.1.4'
    'Cl' 'Cl' 0.1484 0.1585
                         'International Tables Vol C Tables 4.2.6.8 and 6.1.1.4'
_computing_data_collection     'APEX2 (Bruker, 2007)'
_computing_cell_refinement     'SAINT (Bruker, 2007)'
_computing_data_reduction     'SAINT (Bruker, 2007)'
_computing_structure_solution     'SHELXS97 (Sheldrick, 2008)'
_computing_structure_refinement     'SHELXL97 (Sheldrick, 2008)'
_computing_molecular_graphics     'X-SEED (Barbour, 2001)'
_computing_publication_material     'publCIF (Westrip, 2008)'
loop_
    _atom_site_type_symbol
    _atom_site_label
    _atom_site_fract_x
    _atom_site_fract_y
    _atom_site_fract_z
    _atom_site_U_iso_or_equiv
    _atom_site_adp_type
    _atom_site_calc_flag
    _atom_site_refinement_flags
    _atom_site_occupancy
    _atom_site_disorder_assembly
    _atom_site_disorder_group
    Cl Cl1 0.63490(18) 0.33288(8) 0.13449(6) 0.0313(3) Uani d . 1 . .
    Cl Cl2 0.86940(19) 0.47050(8) 0.93970(7) 0.0348(4) Uani d . 1 . .
    Cl Cl3 0.85771(18) 0.82618(8) 0.64005(7) 0.0323(3) Uani d . 1 . .
    Cl Cl4 0.68780(19) 0.97391(8) 1.44898(7) 0.0344(4) Uani d . 1 . .
    N N1 0.7638(5) 0.2816(2) 0.6012(2) 0.0235(9) Uani d . 1 . .
    N N2 0.7050(5) 0.3289(2) 0.4689(2) 0.0241(9) Uani d . 1 . .
    H H2N 0.6767 0.3812 0.4785 0.029 Uiso calc R 1 . .
    N N3 0.7168(6) 0.5220(2) 0.4778(2) 0.0274(10) Uani d . 1 . .
    N N4 0.8145(6) 0.4735(2) 0.6050(2) 0.0266(10) Uani d . 1 . .
    H H4N 0.8259 0.4192 0.5975 0.032 Uiso calc R 1 . .
    N N5 0.6763(5) 0.7791(2) 1.1073(2) 0.0242(9) Uani d . 1 . .
    N N6 0.7641(5) 0.8237(2) 0.97657(19) 0.0232(9) Uani d . 1 . .
    H H6N 0.7937 0.8742 0.9864 0.028 Uiso calc R 1 . .
    N N7 0.7819(6) 1.0150(2) 0.9807(2) 0.0264(10) Uani d . 1 . .
    N N8 0.6946(6) 0.9785(2) 1.1120(2) 0.0253(10) Uani d . 1 . .
    H H8N 0.6648 0.9263 1.1056 0.030 Uiso calc R 1 . .
    C C1 0.7593(6) 0.2583(3) 0.5324(2) 0.0198(10) Uani d . 1 . .
    C C2 0.8080(6) 0.1703(3) 0.5277(3) 0.0231(11) Uani d . 1 . .
    H H2 0.8022 0.1552 0.4792 0.028 Uiso calc R 1 . .
    C C3 0.8645(7) 0.1062(3) 0.5954(3) 0.0268(11) Uani d . 1 . .
    H H3 0.8996 0.0465 0.5934 0.032 Uiso calc R 1 . .
    C C4 0.8702(7) 0.1288(3) 0.6660(3) 0.0256(11) Uani d . 1 . .
    H H4 0.9076 0.0854 0.7131 0.031 Uiso calc R 1 . .
    C C5 0.8195(7) 0.2166(3) 0.6653(3) 0.0241(11) Uani d . 1 . .
    H H5 0.8244 0.2324 0.7136 0.029 Uiso calc R 1 . .
    C C6 0.6904(7) 0.3257(3) 0.3904(2) 0.0234(11) Uani d . 1 . .
    C C7 0.6014(6) 0.2570(3) 0.3717(3) 0.0224(11) Uani d . 1 . .
    H H7 0.5506 0.2092 0.4126 0.027 Uiso calc R 1 . .
    C C8 0.5873(6) 0.2588(3) 0.2926(3) 0.0243(11) Uani d . 1 . .
    H H8 0.5312 0.2108 0.2795 0.029 Uiso calc R 1 . .
    C C9 0.6547(6) 0.3301(3) 0.2336(2) 0.0221(11) Uani d . 1 . .
    C C10 0.7396(6) 0.4008(3) 0.2509(2) 0.0219(11) Uani d . 1 . .
    H H10 0.7847 0.4500 0.2098 0.026 Uiso calc R 1 . .
    C C11 0.7564(7) 0.3970(3) 0.3299(2) 0.0236(11) Uani d . 1 . .
    H H11 0.8145 0.4445 0.3428 0.028 Uiso calc R 1 . .
    C C12 0.7827(6) 0.5452(3) 0.5387(2) 0.0225(11) Uani d . 1 . .
    C C13 0.8204(6) 0.6354(3) 0.5341(3) 0.0242(11) Uani d . 1 . .
    H H13 0.8699 0.6502 0.5775 0.029 Uiso calc R 1 . .
    C C14 0.7839(6) 0.7019(3) 0.4651(2) 0.0250(11) Uani d . 1 . .
    H H14 0.8077 0.7635 0.4604 0.030 Uiso calc R 1 . .
    C C15 0.7119(7) 0.6780(3) 0.4026(3) 0.0284(12) Uani d . 1 . .
    H H15 0.6839 0.7228 0.3547 0.034 Uiso calc R 1 . .
    C C16 0.6823(7) 0.5882(3) 0.4117(3) 0.0267(11) Uani d . 1 . .
    H H16 0.6345 0.5720 0.3685 0.032 Uiso calc R 1 . .
    C C17 0.8306(6) 0.4777(3) 0.6828(2) 0.0197(10) Uani d . 1 . .
    C C18 0.7407(6) 0.5441(3) 0.7125(2) 0.0225(11) Uani d . 1 . .
    H H18 0.6689 0.5906 0.6785 0.027 Uiso calc R 1 . .
    C C19 0.7548(6) 0.5429(3) 0.7910(2) 0.0234(11) Uani d . 1 . .
    H H19 0.6954 0.5889 0.8105 0.028 Uiso calc R 1 . .
    C C20 0.8569(6) 0.4734(3) 0.8409(2) 0.0232(11) Uani d . 1 . .
    C C21 0.9467(6) 0.4064(3) 0.8133(2) 0.0235(11) Uani d . 1 . .
    H H21 1.0167 0.3594 0.8477 0.028 Uiso calc R 1 . .
    C C22 0.9327(7) 0.4092(3) 0.7348(3) 0.0242(11) Uani d . 1 . .
    H H22 0.9938 0.3634 0.7155 0.029 Uiso calc R 1 . .
    C C23 0.6090(7) 0.7168(3) 1.1698(3) 0.0258(11) Uani d . 1 . .
    H H23 0.5938 0.7324 1.2183 0.031 Uiso calc R 1 . .
    C C24 0.5600(7) 0.6317(3) 1.1694(3) 0.0270(12) Uani d . 1 . .
    H H24 0.5098 0.5904 1.2154 0.032 Uiso calc R 1 . .
    C C25 0.5872(7) 0.6088(3) 1.0989(2) 0.0259(12) Uani d . 1 . .
    H H25 0.5581 0.5502 1.0963 0.031 Uiso calc R 1 . .
    C C26 0.6557(7) 0.6702(3) 1.0330(3) 0.0257(11) Uani d . 1 . .
    H H26 0.6731 0.6554 0.9843 0.031 Uiso calc R 1 . .
    C C27 0.7002(6) 0.7565(3) 1.0396(2) 0.0230(11) Uani d . 1 . .
    C C28 0.7872(6) 0.8202(3) 0.8975(2) 0.0179(10) Uani d . 1 . .
    C C29 0.8870(6) 0.7517(3) 0.8758(3) 0.0235(11) Uani d . 1 . .
    H H29 0.9420 0.7036 0.9153 0.028 Uiso calc R 1 . .
    C C30 0.9073(6) 0.7526(3) 0.7969(3) 0.0252(11) Uani d . 1 . .
    H H30 0.9730 0.7047 0.7823 0.030 Uiso calc R 1 . .
    C C31 0.8304(6) 0.8243(3) 0.7398(2) 0.0221(11) Uani d . 1 . .
    C C32 0.7343(6) 0.8940(3) 0.7592(2) 0.0212(11) Uani d . 1 . .
    H H32 0.6846 0.9432 0.7190 0.025 Uiso calc R 1 . .
    C C33 0.7101(6) 0.8919(3) 0.8391(2) 0.0203(10) Uani d . 1 . .
    H H33 0.6414 0.9391 0.8535 0.024 Uiso calc R 1 . .
    C C34 0.8266(7) 1.0766(3) 0.9131(3) 0.0280(12) Uani d . 1 . .
    H H34 0.8587 1.0553 0.8684 0.034 Uiso calc R 1 . .
    C C35 0.8294(7) 1.1685(3) 0.9036(3) 0.0276(12) Uani d . 1 . .
    H H35 0.8688 1.2092 0.8550 0.033 Uiso calc R 1 . .
    C C36 0.7723(7) 1.1994(3) 0.9681(3) 0.0307(12) Uani d . 1 . .
    H H36 0.7666 1.2626 0.9637 0.037 Uiso calc R 1 . .
    C C37 0.7243(6) 1.1380(3) 1.0383(3) 0.0251(11) Uani d . 1 . .
    H H37 0.6846 1.1580 1.0829 0.030 Uiso calc R 1 . .
    C C38 0.7346(7) 1.0458(3) 1.0431(2) 0.0239(11) Uani d . 1 . .
    C C39 0.6953(6) 0.9824(3) 1.1897(2) 0.0213(10) Uani d . 1 . .
    C C40 0.7925(7) 1.0447(3) 1.2151(2) 0.0240(11) Uani d . 1 . .
    H H40 0.8622 1.0883 1.1778 0.029 Uiso calc R 1 . .
    C C41 0.7873(6) 1.0427(3) 1.2940(3) 0.0248(11) Uani d . 1 . .
    H H41 0.8508 1.0860 1.3107 0.030 Uiso calc R 1 . .
    C C42 0.6890(6) 0.9773(3) 1.3491(3) 0.0239(11) Uani d . 1 . .
    C C43 0.5945(7) 0.9148(3) 1.3258(2) 0.0234(11) Uani d . 1 . .
    H H43 0.5293 0.8697 1.3637 0.028 Uiso calc R 1 . .
    C C44 0.5958(6) 0.9185(3) 1.2462(2) 0.0230(11) Uani d . 1 . .
    H H44 0.5275 0.8767 1.2298 0.028 Uiso calc R 1 . .
loop_
    _atom_site_aniso_label
    _atom_site_aniso_U_11
    _atom_site_aniso_U_22
    _atom_site_aniso_U_33
    _atom_site_aniso_U_12
    _atom_site_aniso_U_13
    _atom_site_aniso_U_23
    Cl1 0.0369(8) 0.0382(7) 0.0208(6) 0.0045(6) -0.0054(5) -0.0120(5)
    Cl2 0.0479(9) 0.0381(7) 0.0209(6) 0.0003(6) -0.0111(6) -0.0113(5)
    Cl3 0.0375(8) 0.0411(7) 0.0217(6) -0.0116(6) 0.0039(5) -0.0132(5)
    Cl4 0.0421(9) 0.0412(7) 0.0214(6) -0.0039(6) 0.0045(6) -0.0114(5)
    N1 0.026(2) 0.0204(19) 0.022(2) -0.0022(17) -0.0010(17) -0.0023(16)
    N2 0.040(3) 0.0166(18) 0.0154(19) -0.0009(18) -0.0052(17) -0.0041(15)
    N3 0.038(3) 0.022(2) 0.020(2) 0.0031(19) -0.0047(18) -0.0027(16)
    N4 0.043(3) 0.0176(19) 0.0169(19) 0.0005(19) -0.0004(18) -0.0021(15)
    N5 0.028(2) 0.0214(19) 0.021(2) -0.0015(18) -0.0023(17) -0.0025(16)
    N6 0.034(3) 0.0211(19) 0.0137(18) -0.0044(18) 0.0002(17) -0.0037(15)
    N7 0.039(3) 0.023(2) 0.017(2) -0.0059(19) -0.0035(18) -0.0050(16)
    N8 0.042(3) 0.0178(19) 0.0151(19) -0.0064(18) -0.0036(17) -0.0014(15)
    C1 0.021(3) 0.021(2) 0.017(2) -0.008(2) -0.0024(19) -0.0021(18)
    C2 0.028(3) 0.025(2) 0.017(2) -0.004(2) 0.000(2) -0.0063(19)
    C3 0.027(3) 0.021(2) 0.030(3) 0.000(2) -0.001(2) -0.002(2)
    C4 0.030(3) 0.023(2) 0.021(2) -0.004(2) -0.005(2) 0.0004(19)
    C5 0.032(3) 0.021(2) 0.017(2) -0.004(2) -0.006(2) 0.0001(18)
    C6 0.031(3) 0.020(2) 0.019(2) 0.000(2) -0.007(2) -0.0049(19)
    C7 0.020(3) 0.022(2) 0.025(2) -0.002(2) -0.002(2) -0.0064(19)
    C8 0.024(3) 0.020(2) 0.032(3) 0.004(2) -0.007(2) -0.012(2)
    C9 0.024(3) 0.023(2) 0.020(2) 0.003(2) -0.005(2) -0.0074(18)
    C10 0.025(3) 0.019(2) 0.020(2) 0.001(2) -0.002(2) -0.0016(18)
    C11 0.032(3) 0.019(2) 0.019(2) -0.003(2) -0.003(2) -0.0032(18)
    C12 0.026(3) 0.025(2) 0.016(2) -0.004(2) 0.003(2) -0.0036(18)
    C13 0.028(3) 0.022(2) 0.021(2) 0.000(2) 0.000(2) -0.0029(19)
    C14 0.028(3) 0.022(2) 0.023(2) -0.004(2) -0.001(2) -0.0031(19)
    C15 0.038(3) 0.024(2) 0.018(2) 0.007(2) -0.002(2) 0.0020(19)
    C16 0.032(3) 0.027(3) 0.022(2) 0.003(2) -0.007(2) -0.008(2)
    C17 0.027(3) 0.014(2) 0.017(2) -0.003(2) 0.002(2) -0.0027(17)
    C18 0.026(3) 0.020(2) 0.021(2) -0.003(2) -0.003(2) -0.0026(18)
    C19 0.023(3) 0.022(2) 0.025(2) -0.005(2) 0.001(2) -0.0060(19)
    C20 0.024(3) 0.025(2) 0.019(2) -0.011(2) -0.001(2) -0.0030(19)
    C21 0.027(3) 0.022(2) 0.020(2) -0.003(2) -0.005(2) -0.0028(19)
    C22 0.032(3) 0.013(2) 0.025(2) -0.001(2) 0.000(2) -0.0026(18)
    C23 0.037(3) 0.020(2) 0.018(2) 0.000(2) 0.000(2) -0.0022(19)
    C24 0.034(3) 0.021(2) 0.021(2) -0.003(2) 0.001(2) 0.0028(19)
    C25 0.031(3) 0.021(2) 0.025(3) -0.006(2) -0.008(2) -0.0032(19)
    C26 0.033(3) 0.020(2) 0.022(2) 0.001(2) -0.006(2) -0.0027(19)
    C27 0.026(3) 0.023(2) 0.018(2) -0.001(2) -0.007(2) -0.0010(19)
    C28 0.020(3) 0.019(2) 0.016(2) -0.0062(19) 0.0003(19) -0.0056(17)
    C29 0.024(3) 0.019(2) 0.027(2) -0.001(2) -0.003(2) -0.0050(19)
    C30 0.024(3) 0.027(2) 0.027(3) -0.003(2) 0.004(2) -0.011(2)
    C31 0.027(3) 0.025(2) 0.015(2) -0.008(2) 0.004(2) -0.0062(18)
    C32 0.025(3) 0.021(2) 0.017(2) -0.005(2) -0.0010(19) -0.0025(18)
    C33 0.020(3) 0.017(2) 0.023(2) -0.0011(19) 0.000(2) -0.0051(18)
    C34 0.040(3) 0.024(2) 0.019(2) -0.005(2) -0.004(2) -0.0048(19)
    C35 0.038(3) 0.025(2) 0.015(2) -0.004(2) -0.005(2) 0.0011(19)
    C36 0.039(3) 0.023(2) 0.028(3) -0.003(2) -0.010(2) -0.001(2)
    C37 0.027(3) 0.026(2) 0.020(2) -0.001(2) -0.005(2) -0.0006(19)
    C38 0.029(3) 0.023(2) 0.017(2) -0.003(2) -0.004(2) -0.0005(19)
    C39 0.025(3) 0.018(2) 0.018(2) 0.004(2) -0.003(2) -0.0002(18)
    C40 0.028(3) 0.020(2) 0.022(2) -0.003(2) -0.003(2) -0.0026(19)
    C41 0.021(3) 0.025(2) 0.025(3) -0.002(2) 0.000(2) -0.002(2)
    C42 0.023(3) 0.026(2) 0.020(2) 0.006(2) 0.001(2) -0.0024(19)
    C43 0.028(3) 0.020(2) 0.020(2) -0.004(2) 0.005(2) -0.0034(19)
    C44 0.027(3) 0.019(2) 0.022(2) -0.005(2) -0.004(2) -0.0028(18)
_geom_special_details
;
All e.s.d.'s (except the e.s.d. in the dihedral angle between two l.s. planes)
are estimated using the full covariance matrix. The cell e.s.d.'s are taken
into account individually in the estimation of e.s.d.'s in distances, angles
and torsion angles; correlations between e.s.d.'s in cell parameters are only
used when they are defined by crystal symmetry. An approximate (isotropic)
treatment of cell e.s.d.'s is used for estimating e.s.d.'s involving l.s.
planes.
;
loop_
    _geom_bond_atom_site_label_1
    _geom_bond_atom_site_label_2
    _geom_bond_site_symmetry_2
    _geom_bond_distance
    _geom_bond_publ_flag
    Cl1 C9 . 1.747(4) ?
    Cl2 C20 . 1.734(4) ?
    Cl3 C31 . 1.751(4) ?
    Cl4 C42 . 1.744(5) ?
    N1 C5 . 1.345(5) ?
    N1 C1 . 1.359(5) ?
    N2 C1 . 1.380(5) ?
    N2 C6 . 1.406(5) ?
    N2 H2N . 0.8800 ?
    N3 C16 . 1.338(5) ?
    N3 C12 . 1.340(6) ?
    N4 C12 . 1.381(5) ?
    N4 C17 . 1.401(5) ?
    N4 H4N . 0.8800 ?
    N5 C27 . 1.334(6) ?
    N5 C23 . 1.335(5) ?
    N6 C27 . 1.370(5) ?
    N6 C28 . 1.411(5) ?
    N6 H6N . 0.8800 ?
    N7 C34 . 1.336(5) ?
    N7 C38 . 1.340(6) ?
    N8 C39 . 1.386(5) ?
    N8 C38 . 1.387(5) ?
    N8 H8N . 0.8800 ?
    C1 C2 . 1.405(6) ?
    C2 C3 . 1.382(6) ?
    C2 H2 . 0.9500 ?
    C3 C4 . 1.384(6) ?
    C3 H3 . 0.9500 ?
    C4 C5 . 1.378(6) ?
    C4 H4 . 0.9500 ?
    C5 H5 . 0.9500 ?
    C6 C11 . 1.387(5) ?
    C6 C7 . 1.393(6) ?
    C7 C8 . 1.394(6) ?
    C7 H7 . 0.9500 ?
    C8 C9 . 1.377(6) ?
    C8 H8 . 0.9500 ?
    C9 C10 . 1.391(6) ?
    C10 C11 . 1.387(6) ?
    C10 H10 . 0.9500 ?
    C11 H11 . 0.9500 ?
    C12 C13 . 1.406(6) ?
    C13 C14 . 1.377(6) ?
    C13 H13 . 0.9500 ?
    C14 C15 . 1.390(6) ?
    C14 H14 . 0.9500 ?
    C15 C16 . 1.371(6) ?
    C15 H15 . 0.9500 ?
    C16 H16 . 0.9500 ?
    C17 C18 . 1.397(6) ?
    C17 C22 . 1.400(6) ?
    C18 C19 . 1.385(6) ?
    C18 H18 . 0.9500 ?
    C19 C20 . 1.391(6) ?
    C19 H19 . 0.9500 ?
    C20 C21 . 1.386(7) ?
    C21 C22 . 1.378(6) ?
    C21 H21 . 0.9500 ?
    C22 H22 . 0.9500 ?
    C23 C24 . 1.376(6) ?
    C23 H23 . 0.9500 ?
    C24 C25 . 1.385(6) ?
    C24 H24 . 0.9500 ?
    C25 C26 . 1.368(6) ?
    C25 H25 . 0.9500 ?
    C26 C27 . 1.419(6) ?
    C26 H26 . 0.9500 ?
    C28 C29 . 1.385(6) ?
    C28 C33 . 1.397(6) ?
    C29 C30 . 1.387(6) ?
    C29 H29 . 0.9500 ?
    C30 C31 . 1.385(6) ?
    C30 H30 . 0.9500 ?
    C31 C32 . 1.369(6) ?
    C32 C33 . 1.401(6) ?
    C32 H32 . 0.9500 ?
    C33 H33 . 0.9500 ?
    C34 C35 . 1.376(6) ?
    C34 H34 . 0.9500 ?
    C35 C36 . 1.389(7) ?
    C35 H35 . 0.9500 ?
    C36 C37 . 1.373(6) ?
    C36 H36 . 0.9500 ?
    C37 C38 . 1.392(6) ?
    C37 H37 . 0.9500 ?
    C39 C44 . 1.397(6) ?
    C39 C40 . 1.403(6) ?
    C40 C41 . 1.381(6) ?
    C40 H40 . 0.9500 ?
    C41 C42 . 1.393(6) ?
    C41 H41 . 0.9500 ?
    C42 C43 . 1.376(6) ?
    C43 C44 . 1.386(6) ?
    C43 H43 . 0.9500 ?
    C44 H44 . 0.9500 ?
loop_
    _geom_angle_atom_site_label_1
    _geom_angle_atom_site_label_2
    _geom_angle_atom_site_label_3
    _geom_angle_site_symmetry_1
    _geom_angle_site_symmetry_3
    _geom_angle
    _geom_angle_publ_flag
    C5 N1 C1 . . 117.0(4) ?
    C1 N2 C6 . . 126.6(4) ?
    C1 N2 H2N . . 116.7 ?
    C6 N2 H2N . . 116.7 ?
    C16 N3 C12 . . 117.9(4) ?
    C12 N4 C17 . . 127.2(4) ?
    C12 N4 H4N . . 116.4 ?
    C17 N4 H4N . . 116.4 ?
    C27 N5 C23 . . 117.4(4) ?
    C27 N6 C28 . . 126.6(4) ?
    C27 N6 H6N . . 116.7 ?
    C28 N6 H6N . . 116.7 ?
    C34 N7 C38 . . 117.1(4) ?
    C39 N8 C38 . . 128.7(4) ?
    C39 N8 H8N . . 115.7 ?
    C38 N8 H8N . . 115.7 ?
    N1 C1 N2 . . 113.7(4) ?
    N1 C1 C2 . . 122.1(4) ?
    N2 C1 C2 . . 124.2(4) ?
    C3 C2 C1 . . 118.5(4) ?
    C3 C2 H2 . . 120.7 ?
    C1 C2 H2 . . 120.7 ?
    C2 C3 C4 . . 120.2(4) ?
    C2 C3 H3 . . 119.9 ?
    C4 C3 H3 . . 119.9 ?
    C5 C4 C3 . . 117.5(4) ?
    C5 C4 H4 . . 121.2 ?
    C3 C4 H4 . . 121.2 ?
    N1 C5 C4 . . 124.7(4) ?
    N1 C5 H5 . . 117.6 ?
    C4 C5 H5 . . 117.6 ?
    C11 C6 C7 . . 119.4(4) ?
    C11 C6 N2 . . 118.3(4) ?
    C7 C6 N2 . . 122.1(4) ?
    C6 C7 C8 . . 119.5(4) ?
    C6 C7 H7 . . 120.3 ?
    C8 C7 H7 . . 120.3 ?
    C9 C8 C7 . . 120.0(4) ?
    C9 C8 H8 . . 120.0 ?
    C7 C8 H8 . . 120.0 ?
    C8 C9 C10 . . 121.5(4) ?
    C8 C9 Cl1 . . 119.9(3) ?
    C10 C9 Cl1 . . 118.6(3) ?
    C11 C10 C9 . . 117.9(4) ?
    C11 C10 H10 . . 121.0 ?
    C9 C10 H10 . . 121.0 ?
    C10 C11 C6 . . 121.7(4) ?
    C10 C11 H11 . . 119.2 ?
    C6 C11 H11 . . 119.2 ?
    N3 C12 N4 . . 114.8(4) ?
    N3 C12 C13 . . 122.1(4) ?
    N4 C12 C13 . . 123.1(4) ?
    C14 C13 C12 . . 118.5(4) ?
    C14 C13 H13 . . 120.7 ?
    C12 C13 H13 . . 120.7 ?
    C13 C14 C15 . . 119.3(4) ?
    C13 C14 H14 . . 120.4 ?
    C15 C14 H14 . . 120.4 ?
    C16 C15 C14 . . 118.3(4) ?
    C16 C15 H15 . . 120.8 ?
    C14 C15 H15 . . 120.8 ?
    N3 C16 C15 . . 123.8(4) ?
    N3 C16 H16 . . 118.1 ?
    C15 C16 H16 . . 118.1 ?
    C18 C17 C22 . . 118.2(4) ?
    C18 C17 N4 . . 123.1(4) ?
    C22 C17 N4 . . 118.6(4) ?
    C19 C18 C17 . . 120.8(4) ?
    C19 C18 H18 . . 119.6 ?
    C17 C18 H18 . . 119.6 ?
    C18 C19 C20 . . 119.2(5) ?
    C18 C19 H19 . . 120.4 ?
    C20 C19 H19 . . 120.4 ?
    C21 C20 C19 . . 121.2(4) ?
    C21 C20 Cl2 . . 119.7(3) ?
    C19 C20 Cl2 . . 119.1(4) ?
    C22 C21 C20 . . 118.7(4) ?
    C22 C21 H21 . . 120.6 ?
    C20 C21 H21 . . 120.6 ?
    C21 C22 C17 . . 121.8(5) ?
    C21 C22 H22 . . 119.1 ?
    C17 C22 H22 . . 119.1 ?
    N5 C23 C24 . . 125.0(4) ?
    N5 C23 H23 . . 117.5 ?
    C24 C23 H23 . . 117.5 ?
    C23 C24 C25 . . 117.0(4) ?
    C23 C24 H24 . . 121.5 ?
    C25 C24 H24 . . 121.5 ?
    C26 C25 C24 . . 120.4(4) ?
    C26 C25 H25 . . 119.8 ?
    C24 C25 H25 . . 119.8 ?
    C25 C26 C27 . . 118.2(4) ?
    C25 C26 H26 . . 120.9 ?
    C27 C26 H26 . . 120.9 ?
    N5 C27 N6 . . 115.1(4) ?
    N5 C27 C26 . . 122.1(4) ?
    N6 C27 C26 . . 122.7(4) ?
    C29 C28 C33 . . 119.6(4) ?
    C29 C28 N6 . . 123.2(4) ?
    C33 C28 N6 . . 117.2(4) ?
    C28 C29 C30 . . 120.6(4) ?
    C28 C29 H29 . . 119.7 ?
    C30 C29 H29 . . 119.7 ?
    C31 C30 C29 . . 119.0(5) ?
    C31 C30 H30 . . 120.5 ?
    C29 C30 H30 . . 120.5 ?
    C32 C31 C30 . . 121.8(4) ?
    C32 C31 Cl3 . . 119.1(3) ?
    C30 C31 Cl3 . . 119.1(4) ?
    C31 C32 C33 . . 119.2(4) ?
    C31 C32 H32 . . 120.4 ?
    C33 C32 H32 . . 120.4 ?
    C28 C33 C32 . . 119.9(4) ?
    C28 C33 H33 . . 120.1 ?
    C32 C33 H33 . . 120.1 ?
    N7 C34 C35 . . 124.7(5) ?
    N7 C34 H34 . . 117.6 ?
    C35 C34 H34 . . 117.6 ?
    C34 C35 C36 . . 117.2(4) ?
    C34 C35 H35 . . 121.4 ?
    C36 C35 H35 . . 121.4 ?
    C37 C36 C35 . . 119.5(4) ?
    C37 C36 H36 . . 120.2 ?
    C35 C36 H36 . . 120.2 ?
    C36 C37 C38 . . 119.0(5) ?
    C36 C37 H37 . . 120.5 ?
    C38 C37 H37 . . 120.5 ?
    N7 C38 N8 . . 114.3(4) ?
    N7 C38 C37 . . 122.4(4) ?
    N8 C38 C37 . . 123.2(4) ?
    N8 C39 C44 . . 117.4(4) ?
    N8 C39 C40 . . 124.2(4) ?
    C44 C39 C40 . . 118.3(4) ?
    C41 C40 C39 . . 120.2(4) ?
    C41 C40 H40 . . 119.9 ?
    C39 C40 H40 . . 119.9 ?
    C40 C41 C42 . . 120.0(4) ?
    C40 C41 H41 . . 120.0 ?
    C42 C41 H41 . . 120.0 ?
    C43 C42 C41 . . 120.8(4) ?
    C43 C42 Cl4 . . 119.6(3) ?
    C41 C42 Cl4 . . 119.6(4) ?
    C42 C43 C44 . . 119.0(4) ?
    C42 C43 H43 . . 120.5 ?
    C44 C43 H43 . . 120.5 ?
    C43 C44 C39 . . 121.6(4) ?
    C43 C44 H44 . . 119.2 ?
    C39 C44 H44 . . 119.2 ?
loop_
    _geom_torsion_atom_site_label_1
    _geom_torsion_atom_site_label_2
    _geom_torsion_atom_site_label_3
    _geom_torsion_atom_site_label_4
    _geom_torsion_site_symmetry_1
    _geom_torsion_site_symmetry_2
    _geom_torsion_site_symmetry_3
    _geom_torsion_site_symmetry_4
    _geom_torsion
    _geom_torsion_publ_flag
    C5 N1 C1 N2 . . . . -178.5(4) ?
    C5 N1 C1 C2 . . . . 0.8(6) ?
    C6 N2 C1 N1 . . . . 178.8(4) ?
    C6 N2 C1 C2 . . . . -0.5(7) ?
    N1 C1 C2 C3 . . . . -0.9(7) ?
    N2 C1 C2 C3 . . . . 178.3(4) ?
    C1 C2 C3 C4 . . . . 0.8(7) ?
    C2 C3 C4 C5 . . . . -0.6(7) ?
    C1 N1 C5 C4 . . . . -0.6(7) ?
    C3 C4 C5 N1 . . . . 0.5(7) ?
    C1 N2 C6 C11 . . . . -136.0(5) ?
    C1 N2 C6 C7 . . . . 48.5(7) ?
    C11 C6 C7 C8 . . . . 2.9(7) ?
    N2 C6 C7 C8 . . . . 178.4(4) ?
    C6 C7 C8 C9 . . . . -2.6(7) ?
    C7 C8 C9 C10 . . . . 0.8(7) ?
    C7 C8 C9 Cl1 . . . . -179.3(4) ?
    C8 C9 C10 C11 . . . . 0.6(7) ?
    Cl1 C9 C10 C11 . . . . -179.2(4) ?
    C9 C10 C11 C6 . . . . -0.3(7) ?
    C7 C6 C11 C10 . . . . -1.5(7) ?
    N2 C6 C11 C10 . . . . -177.1(4) ?
    C16 N3 C12 N4 . . . . 179.8(4) ?
    C16 N3 C12 C13 . . . . -1.8(7) ?
    C17 N4 C12 N3 . . . . -159.7(5) ?
    C17 N4 C12 C13 . . . . 21.9(8) ?
    N3 C12 C13 C14 . . . . 1.6(8) ?
    N4 C12 C13 C14 . . . . 179.9(5) ?
    C12 C13 C14 C15 . . . . -0.2(7) ?
    C13 C14 C15 C16 . . . . -1.0(8) ?
    C12 N3 C16 C15 . . . . 0.6(8) ?
    C14 C15 C16 N3 . . . . 0.8(8) ?
    C12 N4 C17 C18 . . . . 30.0(7) ?
    C12 N4 C17 C22 . . . . -153.9(4) ?
    C22 C17 C18 C19 . . . . 1.1(6) ?
    N4 C17 C18 C19 . . . . 177.1(4) ?
    C17 C18 C19 C20 . . . . -1.4(6) ?
    C18 C19 C20 C21 . . . . 1.0(6) ?
    C18 C19 C20 Cl2 . . . . -178.3(3) ?
    C19 C20 C21 C22 . . . . -0.3(6) ?
    Cl2 C20 C21 C22 . . . . 179.0(3) ?
    C20 C21 C22 C17 . . . . 0.0(7) ?
    C18 C17 C22 C21 . . . . -0.4(6) ?
    N4 C17 C22 C21 . . . . -176.6(4) ?
    C27 N5 C23 C24 . . . . -1.1(7) ?
    N5 C23 C24 C25 . . . . 1.6(8) ?
    C23 C24 C25 C26 . . . . -1.5(7) ?
    C24 C25 C26 C27 . . . . 1.0(7) ?
    C23 N5 C27 N6 . . . . 178.0(4) ?
    C23 N5 C27 C26 . . . . 0.4(7) ?
    C28 N6 C27 N5 . . . . -174.5(4) ?
    C28 N6 C27 C26 . . . . 3.1(7) ?
    C25 C26 C27 N5 . . . . -0.4(7) ?
    C25 C26 C27 N6 . . . . -177.8(4) ?
    C27 N6 C28 C29 . . . . -54.0(6) ?
    C27 N6 C28 C33 . . . . 128.5(5) ?
    C33 C28 C29 C30 . . . . -1.5(6) ?
    N6 C28 C29 C30 . . . . -179.0(4) ?
    C28 C29 C30 C31 . . . . 1.7(6) ?
    C29 C30 C31 C32 . . . . -0.3(7) ?
    C29 C30 C31 Cl3 . . . . 179.4(3) ?
    C30 C31 C32 C33 . . . . -1.2(7) ?
    Cl3 C31 C32 C33 . . . . 179.1(3) ?
    C29 C28 C33 C32 . . . . 0.0(6) ?
    N6 C28 C33 C32 . . . . 177.6(4) ?
    C31 C32 C33 C28 . . . . 1.4(6) ?
    C38 N7 C34 C35 . . . . 0.9(7) ?
    N7 C34 C35 C36 . . . . -3.6(8) ?
    C34 C35 C36 C37 . . . . 2.9(7) ?
    C35 C36 C37 C38 . . . . 0.2(7) ?
    C34 N7 C38 N8 . . . . -178.3(4) ?
    C34 N7 C38 C37 . . . . 2.6(7) ?
    C39 N8 C38 N7 . . . . 158.5(5) ?
    C39 N8 C38 C37 . . . . -22.4(8) ?
    C36 C37 C38 N7 . . . . -3.1(7) ?
    C36 C37 C38 N8 . . . . 177.9(5) ?
    C38 N8 C39 C44 . . . . 159.5(5) ?
    C38 N8 C39 C40 . . . . -22.0(8) ?
    N8 C39 C40 C41 . . . . -179.1(5) ?
    C44 C39 C40 C41 . . . . -0.6(7) ?
    C39 C40 C41 C42 . . . . 1.6(7) ?
    C40 C41 C42 C43 . . . . -0.8(7) ?
    C40 C41 C42 Cl4 . . . . 178.5(4) ?
    C41 C42 C43 C44 . . . . -1.0(7) ?
    Cl4 C42 C43 C44 . . . . 179.7(4) ?
    C42 C43 C44 C39 . . . . 2.1(7) ?
    N8 C39 C44 C43 . . . . 177.3(4) ?
    C40 C39 C44 C43 . . . . -1.2(7) ?
loop_
    _geom_hbond_atom_site_label_D
    _geom_hbond_atom_site_label_H
    _geom_hbond_atom_site_label_A
    _geom_hbond_site_symmetry_A
    _geom_hbond_distance_DH
    _geom_hbond_distance_HA
    _geom_hbond_distance_DA
    _geom_hbond_angle_DHA
    _geom_hbond_publ_flag
    N2 H2n N3 . 0.88 2.19 3.019(5) 156 yes
    N4 H4n N1 . 0.88 2.17 3.010(5) 160 yes
    N6 H6n N7 . 0.88 2.13 2.968(5) 158 yes
    N8 H8n N5 . 0.88 2.25 3.096(5) 161 yes
