# Supplementary material for: 2-(4-Chloro­anilino)pyridine
Source: Acta Crystallogr Sect E Struct Rep Online. 2008 Aug 20;64(Pt 9):o1800. doi: 10.1107/S1600536808026317 (PMC2960521; doi:10.1107/S1600536808026317)
Supplement: Supplementary file 2 [file e-64-o1800-Isup2.hkl]

# 
# h,k,l, Fc-squared, Fo-squared, sigma(Fo-squared) and status flag 
# 
data_I
_shelx_title '  P-1' 
_shelx_refln_list_code          4 
_shelx_F_calc_maximum      252.70 
_exptl_crystal_F_000       848.00 
_reflns_d_resolution_high  0.8409 
 
loop_ 
 _symmetry_equiv_pos_as_xyz 
 'x, y, z' 
 '-x, -y, -z' 
 
_cell_length_a     7.3926 
_cell_length_b    15.3577 
_cell_length_c    17.6093 
_cell_angle_alpha  73.723 
_cell_angle_beta   87.360 
_cell_angle_gamma  87.128 
 
_shelx_F_squared_multiplier     1.000 
 
loop_ 
 _refln_index_h 
 _refln_index_k 
 _refln_index_l 
 _refln_F_squared_calc 
 _refln_F_squared_meas 
 _refln_F_squared_sigma 
 _refln_observed_status 
   1   0   0       13.17      -12.13      8.09 o 
   2   0   0    63858.07    57839.04   2220.15 o 
   3   0   0       99.91       96.73     15.23 o 
   5   0   0       49.97       62.97     24.51 o 
   6   0   0       34.89       64.01     24.21 o 
   7   0   0      250.46      264.94     40.04 o 
   8   0   0        1.21      -20.62     41.34 o 
  -8   1   0       89.13      142.73     59.32 o 
  -7   1   0      163.73      156.77     51.34 o 
  -6   1   0      136.78      211.79     32.61 o 
  -5   1   0      208.69      246.63     29.46 o 
  -4   1   0      418.10      424.26     34.58 o 
  -3   1   0      191.08      185.76     19.54 o 
  -2   1   0     1748.29     1623.55     89.39 o 
  -1   1   0      374.30      338.43     31.54 o 
   0   1   0        2.29       -1.08      0.72 o 
   1   1   0      231.92      225.47     12.41 o 
   2   1   0     1018.24      880.11     38.80 o 
   3   1   0       15.44       11.78      7.57 o 
   4   1   0        0.14        6.51     10.65 o 
   5   1   0       34.78       25.62     14.52 o 
   6   1   0      905.85      923.40     51.71 o 
   7   1   0        6.54      -10.93     31.42 o 
   8   1   0      189.35      243.11     77.59 o 
  -8   2   0       15.99      -31.65     40.29 o 
  -7   2   0       65.68       62.49     41.94 o 
  -6   2   0       21.68       29.96     23.78 o 
  -5   2   0     1010.78      950.82     61.01 o 
  -4   2   0     2502.43     3420.14    268.77 o 
  -3   2   0      100.02       53.57     22.03 o 
  -2   2   0     4463.37     3882.91    294.03 o 
  -1   2   0     3393.39     3000.41    226.07 o 
   0   2   0      470.40      436.35     18.91 o 
   1   2   0      193.24      190.54     20.99 o 
   2   2   0       47.78       52.98      8.59 o 
   3   2   0      144.29      125.82     22.41 o 
   5   2   0      308.56      354.06     34.67 o 
   6   2   0       73.86      102.45     23.38 o 
   7   2   0      296.97      332.63     59.72 o 
   8   2   0      154.43      179.16     42.03 o 
  -8   3   0       30.11       10.57     47.22 o 
  -7   3   0      375.81      357.58     70.66 o 
  -6   3   0       13.03      -17.73     32.54 o 
  -5   3   0       86.10       66.77     19.66 o 
  -4   3   0        9.18      -17.09     20.26 o 
  -3   3   0    10206.74     9338.50    697.12 o 
  -2   3   0    11723.16    10349.73    766.90 o 
  -1   3   0    12972.53    11536.50    910.07 o 
   0   3   0      112.94      145.30     14.98 o 
   1   3   0    11346.73    10235.05    389.42 o 
   2   3   0    13303.46    11836.10    400.42 o 
   3   3   0    20264.21    18589.91    627.80 o 
   4   3   0      310.05      377.10     22.86 o 
   5   3   0      636.37      658.68     41.61 o 
   6   3   0       19.89        8.05     19.66 o 
   7   3   0      324.14      310.78     54.05 o 
   8   3   0      408.24      334.79     67.43 o 
  -8   4   0       25.17      -50.86     44.05 o 
  -7   4   0       67.12       70.25     44.82 o 
  -6   4   0       75.34       79.76     41.47 o 
  -5   4   0       96.68       82.93     46.84 o 
  -4   4   0      125.16      298.20     50.28 o 
  -3   4   0      339.13      366.21     49.58 o 
  -2   4   0     1363.52     1251.81    106.13 o 
  -1   4   0      206.93      258.93     23.87 o 
   0   4   0     2132.11     2152.45     85.24 o 
   1   4   0     1131.17      966.32     36.00 o 
   2   4   0     2523.64     2373.93     83.56 o 
   3   4   0      624.85      569.65     26.29 o 
   4   4   0        9.58       17.90     10.05 o 
   5   4   0      184.93      195.09     22.15 o 
   6   4   0       63.15       80.21     22.50 o 
   7   4   0       85.86       48.56     28.90 o 
   8   4   0      175.13      135.11     54.15 o 
  -8   5   0      531.96      463.43     86.75 o 
  -7   5   0        8.57       14.86     39.52 o 
  -6   5   0        1.12       24.61     37.47 o 
  -5   5   0      135.76      183.73     46.64 o 
  -4   5   0     7288.51     6725.32    513.57 o 
  -3   5   0       97.75       86.34     31.48 o 
  -2   5   0     9520.60     8083.21    605.21 o 
  -1   5   0      456.45      455.37     23.29 o 
   0   5   0      109.17      131.03     11.24 o 
   1   5   0       64.85       71.40     23.44 o 
   2   5   0     5973.67     5217.44    203.39 o 
   3   5   0       64.37       60.51      9.24 o 
   4   5   0     2107.16     1987.89     75.03 o 
   5   5   0       64.01       76.99     14.54 o 
   6   5   0      255.93      284.99     31.44 o 
   7   5   0       82.05      127.27     33.47 o 
   8   5   0      128.13      202.10     46.55 o 
  -8   6   0       18.16       22.08     50.98 o 
  -7   6   0      140.68      109.83     50.04 o 
  -6   6   0      130.75      309.65     65.37 o 
  -5   6   0     2061.76     2020.90    178.32 o 
  -4   6   0        8.33        5.17     28.37 o 
  -3   6   0     1021.01     1040.90     98.85 o 
  -2   6   0     2426.05     2206.85    179.03 o 
  -1   6   0      694.36      618.42     30.10 o 
   0   6   0     2754.65     2648.66     94.54 o 
   1   6   0      288.59      300.11     48.03 o 
   2   6   0     3562.34     3363.45    115.98 o 
   3   6   0     1758.11     1904.41     70.18 o 
   4   6   0      609.71      992.76     59.66 o 
   5   6   0     1188.82     1287.51     54.51 o 
   6   6   0     4845.25     4972.91    370.62 o 
   7   6   0      139.75      166.33     35.86 o 
   8   6   0      112.97      116.63     37.12 o 
  -7   7   0        1.89       86.99     51.09 o 
  -6   7   0      250.22      270.01     63.08 o 
  -5   7   0      241.89      234.87     54.51 o 
  -4   7   0     1109.29      982.05     99.08 o 
  -3   7   0      237.37      280.46     53.57 o 
  -2   7   0      160.08      157.83     16.59 o 
  -1   7   0       83.73       76.50     16.42 o 
   0   7   0        0.10        1.76      7.84 o 
   1   7   0        2.80       -1.69      8.71 o 
   2   7   0      199.34      181.30     14.29 o 
   3   7   0     1328.25     1316.80     59.54 o 
   4   7   0       82.49      149.58     17.52 o 
   5   7   0     1010.72     1019.57     68.63 o 
   6   7   0       28.70       66.67     27.05 o 
   7   7   0        0.05       -6.13     25.36 o 
   8   7   0        2.64       20.89     32.99 o 
  -7   8   0      884.07      716.15    107.43 o 
  -6   8   0      531.44      518.63     84.23 o 
  -5   8   0     4750.18     4602.76    368.92 o 
  -4   8   0       13.94       15.44     35.18 o 
  -3   8   0     1170.41     1153.66    112.30 o 
  -2   8   0      542.32      448.48     31.66 o 
  -1   8   0      216.76      183.48     14.97 o 
   0   8   0      134.06      123.29     14.06 o 
   1   8   0      645.77      558.41     32.58 o 
   2   8   0      187.46      239.70     16.86 o 
   3   8   0      418.88      408.88     27.07 o 
   4   8   0        7.63        2.09     10.93 o 
   5   8   0     1406.90     1350.17     84.35 o 
   6   8   0       41.93       59.81     39.03 o 
   7   8   0        9.05        1.78     26.11 o 
  -7   9   0      142.26      129.63     61.44 o 
  -6   9   0       15.99       -5.06     39.35 o 
  -5   9   0      221.25      223.96     58.21 o 
  -4   9   0      762.19      608.50     87.05 o 
  -3   9   0      713.12      686.26     88.29 o 
  -2   9   0      648.43      600.62     40.59 o 
  -1   9   0      709.67      717.46     33.66 o 
   0   9   0        1.55       -3.40      9.51 o 
   1   9   0      394.40      451.78     33.92 o 
   2   9   0      124.64      119.22     16.05 o 
   3   9   0     3296.26     3008.57    108.94 o 
   4   9   0     1930.73     1939.37    112.21 o 
   5   9   0     1447.92     1484.15     91.81 o 
   6   9   0      400.04      347.67     44.94 o 
   7   9   0      261.22      174.94     38.61 o 
  -7  10   0      203.28      200.10     66.72 o 
  -6  10   0      340.92      273.41     67.14 o 
  -5  10   0       99.20       61.73     43.58 o 
  -4  10   0      746.21      638.21     92.51 o 
  -3  10   0       66.17        8.45     40.59 o 
  -2  10   0       47.47       46.16     19.82 o 
  -1  10   0        4.33       17.04     10.83 o 
   0  10   0      100.67      145.73     17.28 o 
   1  10   0        0.14      -11.73     12.27 o 
   2  10   0        7.54       10.77     10.17 o 
   3  10   0      426.67      375.56     31.79 o 
   4  10   0      130.44      173.65     31.87 o 
   5  10   0       50.99       40.87     26.24 o 
   6  10   0      216.08      137.79     35.01 o 
   7  10   0      143.37       98.46     35.94 o 
  -6  11   0       12.60       64.07     51.92 o 
  -5  11   0      618.95      384.48     74.71 o 
  -4  11   0      287.09      260.61     64.54 o 
  -3  11   0     2312.57     1929.20    176.27 o 
  -2  11   0     3310.35     3000.60    168.79 o 
  -1  11   0      351.80      368.94     25.72 o 
   0  11   0      124.52      179.83     19.62 o 
   1  11   0        1.81       20.13     13.44 o 
   2  11   0     3203.60     2859.20    117.92 o 
   3  11   0      743.09      668.30     44.54 o 
   4  11   0      811.11      775.22     78.97 o 
   5  11   0      278.68      317.83     34.55 o 
   6  11   0       99.92      175.75     37.92 o 
   7  11   0        0.02      -23.20     28.50 o 
  -6  12   0       25.42       50.10     51.03 o 
  -5  12   0      147.53      190.18     60.61 o 
  -4  12   0      259.40      213.55     64.48 o 
  -3  12   0      127.71      156.47     57.15 o 
  -2  12   0      383.30      347.88     45.69 o 
  -1  12   0      864.73     1197.56     52.94 o 
   0  12   0      451.56      512.36     43.75 o 
   1  12   0     2001.74     1933.76     78.85 o 
   2  12   0       39.62       45.85     19.20 o 
   3  12   0      500.00      508.51     39.27 o 
   4  12   0      951.89      878.64     64.53 o 
   5  12   0       61.32       19.34     19.34 o 
   6  12   0      343.42      270.00     49.78 o 
  -5  13   0       22.48       60.26     52.57 o 
  -4  13   0      170.28      195.88     64.96 o 
  -3  13   0      838.71      705.74     68.40 o 
  -2  13   0        0.04       14.44     27.00 o 
  -1  13   0      119.98      105.58     85.54 o 
   0  13   0        0.02       -1.85     15.64 o 
   1  13   0        0.38       17.13     18.12 o 
   2  13   0       28.26       39.39     18.46 o 
   3  13   0        0.11       17.51     17.93 o 
   4  13   0      390.43      379.27     38.18 o 
   5  13   0       62.26       55.47     22.46 o 
   6  13   0      358.15      264.70     46.49 o 
  -5  14   0      131.63      149.71     68.60 o 
  -4  14   0       49.20       53.00     35.68 o 
  -3  14   0        1.94        2.22     28.49 o 
  -2  14   0      536.96      605.81     63.06 o 
  -1  14   0     1443.27     1902.09    286.42 o 
   0  14   0     4057.62     4672.93    171.48 o 
   1  14   0     2910.61     3208.58    123.65 o 
   2  14   0     1138.39     1022.45     65.86 o 
   3  14   0        1.70        6.97     17.65 o 
   4  14   0        0.44       27.05     23.71 o 
   5  14   0      119.83       64.88     31.06 o 
  -4  15   0       11.35      -24.65     32.46 o 
  -3  15   0      129.69      141.50     42.69 o 
  -2  15   0      966.48      866.63    247.24 o 
  -1  15   0       76.46       42.77     66.55 o 
   0  15   0      286.50      435.16     54.55 o 
   1  15   0        1.12       59.68     19.81 o 
   2  15   0     1101.12     1027.47     62.33 o 
   3  15   0       55.54       34.12     20.21 o 
   4  15   0      267.43      251.14     34.61 o 
  -3  16   0       18.36       15.96     33.69 o 
  -2  16   0      191.02      230.62     47.25 o 
  -1  16   0      123.42      120.11     37.81 o 
   0  16   0      738.88      849.10     77.54 o 
   1  16   0      112.05      151.05     26.61 o 
   2  16   0      143.83      159.25     30.77 o 
   3  16   0      133.98      156.90     28.96 o 
  -1  17   0     1227.81     1364.79    367.12 o 
   0  17   0       62.33      114.95     39.10 o 
   1  17   0      238.04      299.17     96.36 o 
   2  17   0        2.39       -5.07     21.39 o 
  -1 -17   1     1048.92     1163.97     97.18 o 
   0 -17   1      152.55      201.14     91.53 o 
   1 -17   1      529.04      649.14     71.99 o 
  -3 -16   1        0.31       14.02     22.86 o 
  -2 -16   1      148.34      167.10     30.20 o 
  -1 -16   1        0.44       10.66     20.44 o 
   0 -16   1        0.01        8.36     33.93 o 
   1 -16   1      108.18      132.72     40.65 o 
   2 -16   1       16.05       32.05     31.52 o 
  -4 -15   1       64.51       54.98     25.53 o 
  -3 -15   1       18.14        4.52     20.41 o 
  -2 -15   1      585.45      507.79     60.55 o 
  -1 -15   1       88.38       95.43     24.64 o 
   0 -15   1     1147.83     1174.35     92.76 o 
   1 -15   1        9.61       10.58     29.55 o 
   2 -15   1       46.16       61.05     39.05 o 
   3 -15   1       21.97       15.07     63.73 o 
   4 -15   1      135.28      172.73     46.78 o 
  -5 -14   1       82.34       59.22     26.51 o 
  -4 -14   1        2.86      -23.90     19.41 o 
  -3 -14   1      462.21      352.59     36.63 o 
  -2 -14   1      144.15      165.20     26.61 o 
  -1 -14   1      259.93      284.91     28.92 o 
   0 -14   1       49.68       39.10     18.25 o 
   1 -14   1      307.02      315.58     47.07 o 
   2 -14   1      132.38      175.33     39.81 o 
   3 -14   1        4.08        2.42     29.84 o 
   4 -14   1      127.06      131.84     41.63 o 
  -5 -13   1      654.24      526.82     45.80 o 
  -4 -13   1      361.96      393.01     39.76 o 
  -3 -13   1       49.48       44.92     21.57 o 
  -2 -13   1       30.60       23.97     25.40 o 
  -1 -13   1        2.54      -11.85     15.48 o 
   0 -13   1      348.89      397.19     31.07 o 
   1 -13   1       51.86        4.27     33.65 o 
   2 -13   1        2.83       -1.31     25.19 o 
   3 -13   1      225.74      193.16     40.90 o 
   4 -13   1      330.04      277.14     77.79 o 
   5 -13   1      175.39      180.78     64.91 o 
  -6 -12   1      109.25       49.70     36.13 o 
  -5 -12   1      108.02       94.49     31.95 o 
  -4 -12   1      137.13      171.00     27.53 o 
  -3 -12   1      167.98      148.28     25.42 o 
  -2 -12   1      258.21      238.43     27.95 o 
  -1 -12   1       17.53       35.13     15.74 o 
   0 -12   1      177.15      259.41     39.52 o 
   1 -12   1      552.22      618.76     78.14 o 
   2 -12   1      363.09      316.39     44.97 o 
   3 -12   1      250.20      268.56     44.23 o 
   4 -12   1       29.14       24.67     44.52 o 
   5 -12   1      186.26      249.51     67.31 o 
   6 -12   1       11.89      137.56     59.73 o 
  -6 -11   1      347.52      311.20     46.61 o 
  -5 -11   1       31.00       15.75     20.60 o 
  -4 -11   1     1567.30     1617.20     79.93 o 
  -3 -11   1     1569.25     1533.25     75.41 o 
  -2 -11   1      147.95      113.78     45.04 o 
  -1 -11   1     2430.83     2735.84    116.76 o 
   0 -11   1     2179.49     2258.86     87.97 o 
   1 -11   1     2314.45     2676.91    101.07 o 
   2 -11   1       31.77       56.73     54.88 o 
   3 -11   1     1461.12     1257.45    127.69 o 
   4 -11   1      320.70      413.96     76.83 o 
   5 -11   1       28.94       -2.46     38.64 o 
   6 -11   1        0.82      135.27     57.62 o 
  -7 -10   1       18.01       -0.54     30.17 o 
  -6 -10   1      307.58      320.14     45.80 o 
  -5 -10   1     2166.54     1981.53    116.34 o 
  -4 -10   1        0.96       17.43     17.11 o 
  -3 -10   1      198.82      250.96     27.71 o 
  -2 -10   1      465.47      420.00     37.78 o 
  -1 -10   1      199.14      212.66     22.52 o 
   0 -10   1       10.32       39.31     13.54 o 
   1 -10   1      211.78      247.28     30.48 o 
   2 -10   1     1293.97     1130.71     56.42 o 
   3 -10   1       15.98       21.56     40.53 o 
   4 -10   1        1.06       52.97     42.64 o 
   5 -10   1      164.05      150.42     52.39 o 
   6 -10   1      976.28      530.37     89.63 o 
  -7  -9   1      793.17      588.01     60.72 o 
  -6  -9   1      478.19      346.47     46.60 o 
  -5  -9   1     1209.85     1039.76    140.02 o 
  -4  -9   1       62.53       46.12     17.76 o 
  -3  -9   1      180.89      175.80     22.85 o 
  -2  -9   1      117.48      107.48     13.44 o 
  -1  -9   1        3.20        4.74     17.70 o 
   0  -9   1       49.12       37.28     14.86 o 
   1  -9   1      191.47      207.81     29.41 o 
   2  -9   1       28.91       20.17     13.36 o 
   3  -9   1      935.85      904.99     96.44 o 
   4  -9   1       33.31      -38.36     29.25 o 
   5  -9   1       15.33       48.69     37.83 o 
   6  -9   1        3.13       27.43     46.51 o 
   7  -9   1       36.52       64.78     52.16 o 
  -7  -8   1     1087.32      724.67     87.83 o 
  -6  -8   1       13.44       40.67     25.67 o 
  -5  -8   1      286.94      397.87     59.15 o 
  -4  -8   1      396.77      377.33     52.61 o 
  -3  -8   1     2526.05     2295.38     84.38 o 
  -2  -8   1      100.90       92.56     11.61 o 
  -1  -8   1      574.87      511.59     31.43 o 
   0  -8   1        0.02        9.18     11.12 o 
   1  -8   1      377.54      380.33     22.48 o 
   2  -8   1      161.53      152.69     19.40 o 
   3  -8   1      914.59      497.31     70.90 o 
   4  -8   1     1140.31     1133.12    114.12 o 
   5  -8   1      379.22      357.69     65.43 o 
   6  -8   1       90.50      141.31     55.86 o 
   7  -8   1       10.90       32.66     49.27 o 
  -8  -7   1       11.37       67.45     36.12 o 
  -7  -7   1      588.99      365.29     46.98 o 
  -6  -7   1      151.79      132.08     30.24 o 
  -5  -7   1      282.21      340.47     60.41 o 
  -4  -7   1        9.39       10.29      9.92 o 
  -3  -7   1      138.63      125.17     12.59 o 
  -2  -7   1      378.37      367.17     19.93 o 
  -1  -7   1     3619.24     3196.88    265.86 o 
   0  -7   1       62.55       64.89     12.60 o 
   1  -7   1     2872.22     3196.64    114.19 o 
   2  -7   1      197.14      203.82     22.23 o 
   3  -7   1      867.90      735.14     44.23 o 
   4  -7   1       36.49       45.70     32.95 o 
   5  -7   1      806.98      719.92     91.74 o 
   6  -7   1      121.88       98.56     47.39 o 
   7  -7   1       43.61      115.71     54.86 o 
  -8  -6   1     1310.77     1412.92    138.44 o 
  -7  -6   1      415.81      365.33     80.33 o 
  -6  -6   1       23.04       47.51     25.84 o 
  -5  -6   1      582.22      518.88     47.20 o 
  -4  -6   1     3485.99     3393.28    122.04 o 
  -3  -6   1     1654.33     1625.18     61.28 o 
  -2  -6   1      448.23      452.78     22.08 o 
  -1  -6   1      246.66      252.42     22.37 o 
   0  -6   1       18.75       39.18      9.79 o 
   1  -6   1       45.50       73.62      9.92 o 
   2  -6   1      308.62      292.24     23.82 o 
   3  -6   1     1169.07      976.76     93.74 o 
   4  -6   1      691.56      563.09     74.23 o 
   5  -6   1     1442.64     1472.08    138.02 o 
   6  -6   1      103.01      142.26     50.69 o 
   7  -6   1      291.59      372.20     74.71 o 
   8  -6   1       72.89       71.83     59.32 o 
  -8  -5   1        3.68       16.12     31.33 o 
  -7  -5   1       39.39       58.68     28.08 o 
  -6  -5   1      892.00      775.56     60.69 o 
  -5  -5   1      295.55      307.88     27.70 o 
  -4  -5   1     2645.30     2482.38     91.82 o 
  -3  -5   1        6.79        5.67      6.78 o 
  -2  -5   1       43.83       35.83      7.34 o 
  -1  -5   1        6.72        9.60      8.01 o 
   0  -5   1      812.42      628.68     30.70 o 
   1  -5   1       10.22       17.22      7.83 o 
   2  -5   1        8.55       23.90     12.13 o 
   3  -5   1     1526.77     1458.39    126.28 o 
   4  -5   1     3111.23     2641.96    215.97 o 
   5  -5   1      630.44      660.24     84.29 o 
   6  -5   1     2447.53     3147.66    262.55 o 
   7  -5   1      108.86      136.92     52.16 o 
   8  -5   1       19.43       64.85     53.74 o 
  -8  -4   1      212.71      196.18     42.34 o 
  -7  -4   1      146.49      117.04     32.15 o 
  -6  -4   1     1598.52     1768.87     84.94 o 
  -5  -4   1       12.07       12.91     15.75 o 
  -4  -4   1     3319.65     3261.28    117.22 o 
  -3  -4   1      598.15      590.74     26.62 o 
  -2  -4   1      166.30      255.61     18.49 o 
  -1  -4   1     2400.06     2119.26     85.46 o 
   0  -4   1       26.64       21.73     10.26 o 
   1  -4   1     2070.64     2160.15    108.45 o 
   2  -4   1      962.22      732.72     69.19 o 
   3  -4   1       11.23       11.10     21.32 o 
   4  -4   1       27.73       87.68     30.49 o 
   5  -4   1      364.83      393.00     62.43 o 
   6  -4   1       40.75      127.34     44.23 o 
   7  -4   1        1.05      -36.36     33.65 o 
   8  -4   1      132.58      148.77     59.97 o 
  -8  -3   1       62.27       70.53     34.98 o 
  -7  -3   1      303.16      327.26     55.12 o 
  -6  -3   1       15.36       24.52     19.60 o 
  -5  -3   1     2438.72     2258.11    100.58 o 
  -4  -3   1     2367.71     2431.73    104.71 o 
  -3  -3   1       49.21       43.44      8.59 o 
  -2  -3   1     3178.34     2947.85    101.00 o 
  -1  -3   1    10577.29     9421.44    358.73 o 
   0  -3   1     3344.11     3173.05    122.86 o 
   1  -3   1     4277.18     4506.55    286.51 o 
   2  -3   1      772.54      749.69     68.54 o 
   3  -3   1        0.48       11.40     18.92 o 
   4  -3   1       31.20       54.33     27.20 o 
   5  -3   1       33.65       24.20     28.67 o 
   6  -3   1        0.01       -8.11     30.19 o 
   7  -3   1      136.97       38.18     41.23 o 
   8  -3   1      238.10      292.03     73.48 o 
  -8  -2   1      239.48      278.85     42.32 o 
  -7  -2   1      113.53      179.58     75.21 o 
  -6  -2   1      216.41      298.87     35.62 o 
  -5  -2   1      124.90      193.26     45.04 o 
  -3  -2   1     2549.26     2263.14    113.69 o 
  -2  -2   1      793.99      730.11     32.86 o 
  -1  -2   1     3307.46     2884.62    112.29 o 
   0  -2   1        0.13       -5.56      5.81 o 
   1  -2   1     6718.95     6167.58    456.66 o 
   2  -2   1     5180.74     4558.36    342.66 o 
   3  -2   1     8433.51     7760.12    580.24 o 
   4  -2   1       51.51       58.96     25.02 o 
   5  -2   1      111.84       77.82     30.77 o 
   6  -2   1       37.57       45.80     23.03 o 
   7  -2   1      373.21      386.19     70.42 o 
   8  -2   1      104.45       48.05     50.81 o 
  -8  -1   1       68.37       58.21     65.02 o 
  -7  -1   1      110.29      146.47     32.25 o 
  -6  -1   1      170.27      272.06     28.89 o 
  -5  -1   1      433.48      458.79     32.52 o 
  -4  -1   1     1011.94     1050.73     50.62 o 
  -3  -1   1      214.85      229.35     23.37 o 
  -2  -1   1     6933.52     6424.28    254.02 o 
  -1  -1   1     2593.49     2226.97    106.32 o 
   0  -1   1     3476.43     2250.60    143.96 o 
   1  -1   1     2679.25     2576.98    215.76 o 
   2  -1   1    10837.88    10009.15    494.72 o 
   3  -1   1       86.91      106.37     16.90 o 
   4  -1   1     2789.22     3080.29    241.81 o 
   5  -1   1     1043.17      973.00     94.27 o 
   6  -1   1       84.08       96.29     26.84 o 
   7  -1   1       52.49       80.76     42.88 o 
   8  -1   1        0.19       32.89     48.28 o 
  -7   0   1       69.41       68.91     48.05 o 
  -6   0   1      487.30      631.50     42.21 o 
  -5   0   1       27.15       25.05     14.34 o 
  -4   0   1     1440.35     1448.15     65.39 o 
  -3   0   1       68.90       85.00     21.46 o 
  -2   0   1    55419.62    49236.42   1914.42 o 
  -1   0   1       34.66       25.33      5.10 o 
   0   0   1        3.84       -0.84      0.57 o 
   1   0   1       43.40       40.65      7.21 o 
   2   0   1    29632.45    24892.23   1218.30 o 
   3   0   1      190.99      215.35     20.91 o 
   4   0   1       31.25       24.92     20.53 o 
   5   0   1       72.10       73.54     31.01 o 
   6   0   1       11.46       81.80     25.32 o 
   7   0   1       35.27       27.84     25.46 o 
   8   0   1       44.18      164.68     46.09 o 
  -8   1   1      375.97      412.61     80.05 o 
  -7   1   1      209.29      253.91     62.08 o 
  -6   1   1      147.65      461.68    115.36 o 
  -5   1   1      594.69      583.92     35.99 o 
  -4   1   1     3951.69     4575.58    186.43 o 
  -3   1   1       26.64       27.82      9.40 o 
  -2   1   1     7382.47     6877.61    270.97 o 
  -1   1   1        1.72        4.96      2.77 o 
   0   1   1      105.91        7.28      9.78 o 
   1   1   1       10.43        9.51      4.64 o 
   2   1   1      108.95      133.22     12.71 o 
   3   1   1       10.66       -5.01      7.66 o 
   4   1   1     3910.92     3674.92    160.63 o 
   5   1   1       64.74       75.52     14.23 o 
   6   1   1       15.99       18.66     21.50 o 
   7   1   1        1.33       -0.09     21.07 o 
   8   1   1      158.33      255.03     79.76 o 
  -8   2   1      210.10      276.41     68.90 o 
  -7   2   1       10.98      -10.51     37.95 o 
  -6   2   1       82.27       74.93     24.56 o 
  -5   2   1        5.00       17.99     16.45 o 
  -4   2   1      173.33      171.97     17.25 o 
  -3   2   1        0.67       13.30      7.76 o 
  -2   2   1      316.39      284.89     15.90 o 
  -1   2   1      148.56      107.84     21.49 o 
   0   2   1       20.82       27.75      5.35 o 
   1   2   1        0.04       -7.87      5.25 o 
   2   2   1       14.59        6.26      8.00 o 
   3   2   1     2070.11     1950.16     82.28 o 
   4   2   1      117.62      173.17     20.73 o 
   5   2   1      567.80      609.15     33.78 o 
   6   2   1      572.43      590.64     42.63 o 
   7   2   1       62.71       85.12     32.73 o 
   8   2   1      395.79      410.68     66.96 o 
  -8   3   1       50.63       51.63     51.75 o 
  -7   3   1       20.14       28.26     42.94 o 
  -6   3   1      257.80      298.49     62.08 o 
  -5   3   1     2356.68     2458.10    135.28 o 
  -4   3   1     5256.30     5770.17    297.09 o 
  -3   3   1        0.26       -1.96      8.98 o 
  -2   3   1    13277.94    11974.75    885.60 o 
  -1   3   1    51578.86    52148.48   3813.25 o 
   0   3   1      210.57      210.80     22.91 o 
   1   3   1    52340.29    47286.18   1761.70 o 
   2   3   1    13284.78    12001.00    466.06 o 
   3   3   1     1033.35     1041.70     47.73 o 
   4   3   1     4339.12     4632.29    163.69 o 
   5   3   1      277.82      274.96     29.49 o 
   6   3   1       45.11       25.19     20.19 o 
   7   3   1       22.47       46.65     24.13 o 
   8   3   1       21.71      -14.86     40.88 o 
  -8   4   1       67.58      122.46     55.09 o 
  -7   4   1       39.32       36.71     42.23 o 
  -6   4   1      297.58      326.10     64.07 o 
  -5   4   1      417.90      481.80     38.85 o 
  -4   4   1      214.64      198.28     42.88 o 
  -3   4   1      315.99      407.14     53.92 o 
  -2   4   1      901.33      824.28     75.77 o 
  -1   4   1      956.23     1199.95     99.86 o 
   0   4   1        0.53        3.10     11.55 o 
   1   4   1     1622.32     1561.12     62.67 o 
   2   4   1     1815.35     1640.88     53.66 o 
   3   4   1     3803.34     3669.61    128.24 o 
   4   4   1        2.47        5.63     10.06 o 
   5   4   1      135.75      162.27     18.80 o 
   6   4   1       97.82      127.18     20.66 o 
   7   4   1     1297.00     1466.18     97.31 o 
   8   4   1      151.54      111.12     52.04 o 
  -8   5   1        2.50      -26.32     45.87 o 
  -7   5   1       42.33       41.29     43.46 o 
  -6   5   1     1206.82     1075.67    113.00 o 
  -5   5   1      160.97      236.64     53.22 o 
  -4   5   1      145.34      141.02     40.41 o 
  -3   5   1     3923.93     3659.54    286.10 o 
  -2   5   1     2058.42     1882.63    153.71 o 
  -1   5   1     1826.39     1703.62     86.31 o 
   0   5   1     4296.49     4361.03    150.32 o 
   1   5   1      593.85      591.29     48.52 o 
   2   5   1     1761.10     1738.85     56.70 o 
   3   5   1     2173.94     2030.46     66.63 o 
   4   5   1      667.18      681.03     33.18 o 
   5   5   1      407.23      487.42     47.33 o 
   6   5   1      489.78      529.28     41.50 o 
   7   5   1       16.02       20.77     27.36 o 
   8   5   1       50.67       53.13     33.22 o 
  -8   6   1      211.46      282.05     75.47 o 
  -7   6   1      427.26      340.60     72.66 o 
  -6   6   1      222.29      263.89     62.32 o 
  -5   6   1       86.13      113.18     44.41 o 
  -4   6   1     1446.37     1496.92    135.38 o 
  -3   6   1     2594.96     2262.52    186.78 o 
  -2   6   1      668.65      666.53     68.65 o 
  -1   6   1     1885.91     1825.19     75.89 o 
   0   6   1        9.71       20.48      7.80 o 
   1   6   1      958.86     1081.52    109.53 o 
   2   6   1      442.65      363.03     19.81 o 
   3   6   1      563.38      610.47     25.75 o 
   4   6   1     4332.42     5165.92    183.22 o 
   5   6   1      200.92      237.38     21.63 o 
   6   6   1      152.59      172.50     21.88 o 
   7   6   1        5.40        6.10     43.79 o 
   8   6   1       51.79       67.20     36.01 o 
  -7   7   1      542.98      413.20     81.11 o 
  -6   7   1      252.80      365.28     71.66 o 
  -5   7   1       57.23        2.81     32.25 o 
  -4   7   1      103.65      182.02     47.22 o 
  -3   7   1        7.42       -9.75     26.55 o 
  -2   7   1      103.85       86.04     32.72 o 
  -1   7   1     2488.22     2826.12    134.75 o 
   0   7   1     2511.07     2433.36     88.15 o 
   1   7   1     3958.01     3984.07    158.15 o 
   2   7   1      386.68      356.13     45.69 o 
   3   7   1       11.52       20.76     10.60 o 
   4   7   1      322.15      300.58     20.22 o 
   5   7   1     1553.14     1618.96     65.61 o 
   6   7   1      932.41      689.15     58.90 o 
   7   7   1       73.22       36.14     35.03 o 
   8   7   1       12.43       16.78     32.26 o 
  -7   8   1      407.16      412.67     82.70 o 
  -6   8   1      126.21      134.26     53.45 o 
  -5   8   1      889.06      872.45    107.90 o 
  -4   8   1        1.03       -2.46     28.37 o 
  -3   8   1     3418.93     3262.60    264.06 o 
  -2   8   1      197.12      230.83     47.64 o 
  -1   8   1      462.15      441.17     29.89 o 
   0   8   1        4.84       -8.28      8.56 o 
   1   8   1      114.13      150.77     16.88 o 
   2   8   1      109.93      104.98     14.56 o 
   3   8   1      868.17      791.49     35.90 o 
   4   8   1      465.93      603.45     28.71 o 
   5   8   1      934.81      913.09    164.98 o 
   6   8   1      431.23      378.26     49.95 o 
   7   8   1      458.59      313.51     45.20 o 
   8   8   1        3.12       -3.53     33.27 o 
  -7   9   1      126.88      146.14     59.38 o 
  -6   9   1      799.26      679.21    101.02 o 
  -5   9   1      275.63      261.31     60.67 o 
  -4   9   1      832.00      640.91     86.81 o 
  -3   9   1        0.56       -5.69     36.01 o 
  -2   9   1      471.08      424.89     31.11 o 
  -1   9   1      429.16      399.34     26.19 o 
   0   9   1      437.21      391.82     24.32 o 
   1   9   1      520.93      520.96     32.30 o 
   2   9   1      540.47      414.53     64.11 o 
   3   9   1        8.15        0.61     10.86 o 
   4   9   1      111.72      134.07     17.02 o 
   5   9   1     2523.49     2649.45    293.77 o 
   6   9   1      352.37      289.43     58.76 o 
   7   9   1      553.99      312.36     46.22 o 
  -7  10   1      116.78      235.70     70.72 o 
  -6  10   1       47.52       35.35     44.41 o 
  -5  10   1      412.73      342.13     72.41 o 
  -4  10   1      186.92      160.81     53.57 o 
  -3  10   1      150.56      148.08     51.40 o 
  -2  10   1      362.62      347.81     63.49 o 
  -1  10   1      152.57      170.30     16.78 o 
   0  10   1       96.51      116.36     16.04 o 
   1  10   1      126.79      174.86     18.86 o 
   2  10   1     1028.15      854.14     42.69 o 
   3  10   1      525.36      510.45     33.68 o 
   4  10   1      158.60      203.90     26.13 o 
   5  10   1      317.46      271.60     39.26 o 
   6  10   1      213.14      110.81     34.00 o 
   7  10   1      127.45       59.70     46.60 o 
  -6  11   1      205.41      213.20     63.67 o 
  -5  11   1      316.91      275.05     66.55 o 
  -4  11   1      859.45      696.77     98.50 o 
  -3  11   1      412.65      320.69     68.65 o 
  -2  11   1        7.53       -6.69     38.64 o 
  -1  11   1      453.38      499.97     29.71 o 
   0  11   1     1927.24     2028.34     79.26 o 
   1  11   1      307.87      341.85     25.96 o 
   2  11   1      186.91      180.85     19.01 o 
   3  11   1      291.63      231.93     47.90 o 
   4  11   1       56.77      134.57     23.92 o 
   5  11   1       23.80       24.14     18.11 o 
   6  11   1       84.30       88.67     49.63 o 
   7  11   1        5.02       12.28     32.29 o 
  -6  12   1        2.70       54.97     52.57 o 
  -5  12   1      129.38      101.49     51.34 o 
  -4  12   1        7.83       99.73     47.99 o 
  -3  12   1      308.51      259.20     64.54 o 
  -2  12   1      613.19      543.75     57.76 o 
  -1  12   1      323.24      306.77     24.71 o 
   0  12   1      103.67      129.25     23.13 o 
   1  12   1       22.94       49.12     16.92 o 
   2  12   1     1631.79     1443.24     59.14 o 
   3  12   1      218.70      177.61     24.46 o 
   4  12   1      298.23      334.02     33.78 o 
   5  12   1      160.20      102.65     25.17 o 
   6  12   1       27.61       39.49     39.83 o 
  -5  13   1       85.28       45.28     51.09 o 
  -4  13   1      104.51       37.83     49.58 o 
  -3  13   1      215.99      157.00     59.15 o 
  -2  13   1       60.40       69.78     31.44 o 
  -1  13   1      313.01      318.08     44.62 o 
   0  13   1        3.40       17.68     16.18 o 
   1  13   1        0.12       36.22     17.03 o 
   2  13   1        0.65      -16.38     18.37 o 
   3  13   1      419.94      355.74     34.30 o 
   4  13   1       50.91       57.11     22.03 o 
   5  13   1      425.77      340.63     45.65 o 
   6  13   1       17.29        9.85     30.31 o 
  -5  14   1       15.28       87.57     59.03 o 
  -4  14   1      178.74      220.84     72.24 o 
  -3  14   1      318.97      326.80     50.61 o 
  -2  14   1     1067.49      993.46     89.83 o 
  -1  14   1     1180.44     1079.19    165.28 o 
   0  14   1      135.06      136.96     22.48 o 
   1  14   1      273.56      346.46     30.36 o 
   2  14   1      131.60      162.24     24.31 o 
   3  14   1      563.77      467.52     64.43 o 
   4  14   1       71.40       19.64     17.43 o 
   5  14   1       11.32       35.91     23.55 o 
  -4  15   1      434.75      414.48     60.37 o 
  -3  15   1       32.20        4.04     30.58 o 
  -2  15   1        3.27       24.39     30.06 o 
  -1  15   1      149.87      217.82     42.87 o 
   0  15   1     3764.03     4159.67    229.49 o 
   1  15   1      687.68      740.59     45.54 o 
   2  15   1      910.10      766.05     47.29 o 
   3  15   1       60.03       69.59     24.70 o 
   4  15   1      216.26      229.21     41.91 o 
   5  15   1       25.82       18.29     36.58 o 
  -3  16   1        1.19      -20.46     30.96 o 
  -2  16   1      358.12      436.87     75.85 o 
  -1  16   1       12.56       48.40     34.20 o 
   0  16   1       31.15       87.15     51.98 o 
   1  16   1        0.07        2.43     19.63 o 
   2  16   1        7.95       15.72     20.51 o 
   3  16   1       28.82       11.74     20.34 o 
   4  16   1        3.81       23.88     24.09 o 
  -2  17   1      273.88      276.45     56.59 o 
  -1  17   1      103.03      168.39     54.01 o 
   0  17   1      604.25      679.74     97.50 o 
   1  17   1      487.83      570.34     65.85 o 
   2  17   1      523.76      539.68     66.36 o 
  -3 -16   2      166.29      122.09     29.89 o 
  -2 -16   2        4.18       10.06     21.43 o 
  -1 -16   2      152.60      249.85     31.71 o 
   0 -16   2        0.18       91.51     43.49 o 
   1 -16   2       96.98      136.95     42.17 o 
   2 -16   2       18.55       -4.38     79.27 o 
  -4 -15   2      189.96      260.62     36.51 o 
  -3 -15   2        5.73       31.18     23.21 o 
  -2 -15   2       17.50       32.25     21.61 o 
  -1 -15   2       24.18      -13.49     18.77 o 
   0 -15   2        0.35        5.22     26.68 o 
   1 -15   2       23.73       59.48     32.95 o 
   2 -15   2       35.21       70.30     48.40 o 
   3 -15   2       67.70       33.30     47.61 o 
  -5 -14   2       27.41      -11.30     23.11 o 
  -4 -14   2       11.33       26.82     22.57 o 
  -3 -14   2      142.23      158.93     30.82 o 
  -2 -14   2       63.42       94.81     25.62 o 
  -1 -14   2        0.07        6.29     16.98 o 
   0 -14   2      205.25      235.47     27.28 o 
   1 -14   2      156.71      145.46     39.27 o 
   2 -14   2       27.36       67.00     33.83 o 
   3 -14   2      261.83      229.99     45.76 o 
   4 -14   2      224.58      217.23     46.54 o 
  -5 -13   2       72.00       34.54     24.21 o 
  -4 -13   2      512.20      490.70     57.55 o 
  -3 -13   2      145.05      157.19     37.43 o 
  -2 -13   2     1149.72     1065.00     91.98 o 
  -1 -13   2       31.98       40.60     20.35 o 
   0 -13   2       21.57       29.88     16.81 o 
   1 -13   2       32.74       11.68     21.09 o 
   2 -13   2      841.99      852.44     74.56 o 
   3 -13   2        5.32       27.12     28.62 o 
   4 -13   2      130.33      144.63     40.62 o 
   5 -13   2      276.32      236.29     71.77 o 
  -6 -12   2       24.98       39.01     33.24 o 
  -5 -12   2      234.03      202.11     41.97 o 
  -4 -12   2       47.56       34.85     20.66 o 
  -3 -12   2       24.46       -6.34     17.33 o 
  -2 -12   2      217.35      181.32     43.50 o 
  -1 -12   2      308.46      343.00     31.24 o 
   0 -12   2        1.05       -6.36     14.71 o 
   1 -12   2      504.85      495.72     39.86 o 
   2 -12   2      256.55      257.84     41.05 o 
   3 -12   2      238.06      240.80     51.75 o 
   4 -12   2      301.57      225.14     68.11 o 
   5 -12   2      663.78      530.55     88.98 o 
  -6 -11   2      350.99      354.24     49.21 o 
  -5 -11   2       67.56       45.14     21.33 o 
  -4 -11   2       62.12       77.86     32.23 o 
  -3 -11   2      372.13      362.38     33.73 o 
  -2 -11   2      558.69      538.18     46.39 o 
  -1 -11   2      374.28      400.25     35.82 o 
   0 -11   2       20.69        2.36     13.78 o 
   1 -11   2     1049.38     1049.58     48.94 o 
   2 -11   2       11.84       17.77     26.09 o 
   3 -11   2     1291.23     1117.74    145.60 o 
   4 -11   2      138.08      178.49     57.74 o 
   5 -11   2      291.31      363.04     74.18 o 
   6 -11   2       11.32       64.02     51.75 o 
  -7 -10   2       43.33       12.92     44.58 o 
  -6 -10   2      141.74      184.11     38.17 o 
  -5 -10   2      712.00      675.07     59.86 o 
  -4 -10   2      832.66      792.41     51.29 o 
  -3 -10   2     2657.21     2519.92    127.97 o 
  -2 -10   2        1.68      -12.72     19.17 o 
  -1 -10   2       41.55       29.64     13.84 o 
   0 -10   2      702.93      723.67     37.90 o 
   1 -10   2      114.23      116.84     16.89 o 
   2 -10   2      268.77      238.37     24.09 o 
   3 -10   2      217.04      172.91     54.51 o 
   4 -10   2     1443.08     1377.86    136.45 o 
   5 -10   2      182.19      123.17     54.21 o 
   6 -10   2       20.41      141.43     56.39 o 
  -7  -9   2      209.10      154.81     68.65 o 
  -6  -9   2       19.68      -20.94     23.76 o 
  -5  -9   2      200.38      159.46     33.68 o 
  -4  -9   2        4.69       37.20     18.58 o 
  -3  -9   2       15.41       13.42     15.67 o 
  -2  -9   2      705.70      667.45     32.03 o 
  -1  -9   2       43.41       72.15     18.96 o 
   0  -9   2       15.04       20.95     11.93 o 
   1  -9   2      314.47      354.21     37.56 o 
   2  -9   2      541.51      529.91     53.42 o 
   3  -9   2       11.79      -38.06     30.95 o 
   4  -9   2       91.84      -21.84     34.42 o 
   5  -9   2     1025.14     1091.06    114.30 o 
   6  -9   2      456.72      504.53     84.40 o 
   7  -9   2       51.48       68.13     50.92 o 
  -7  -8   2        1.77       37.64     35.01 o 
  -6  -8   2      109.33      124.22     31.92 o 
  -5  -8   2     1712.59     1652.47    106.69 o 
  -4  -8   2       53.57       43.81     23.91 o 
  -3  -8   2      407.91      399.50     41.07 o 
  -2  -8   2      163.63      162.68     28.52 o 
  -1  -8   2      151.14      184.08     18.59 o 
   0  -8   2      102.33      163.95     28.69 o 
   1  -8   2      527.20      585.81     29.64 o 
   2  -8   2       84.93      103.55     16.28 o 
   3  -8   2       60.35       31.62     15.13 o 
   4  -8   2      154.50      145.66     46.46 o 
   5  -8   2      227.46      185.25     49.63 o 
   6  -8   2        0.02       91.33     47.75 o 
   7  -8   2        3.22      101.54     55.09 o 
  -7  -7   2      146.71       93.66     33.36 o 
  -6  -7   2       71.11       76.81     27.63 o 
  -5  -7   2      906.14      805.77     61.61 o 
  -4  -7   2      439.80      421.87     32.69 o 
  -3  -7   2     1487.76     1370.53     64.62 o 
  -2  -7   2       12.87        6.55     10.50 o 
  -1  -7   2     2134.97     2381.75    119.27 o 
   0  -7   2        6.25       18.30      9.50 o 
   1  -7   2     2738.57     2776.39    100.65 o 
   2  -7   2      209.27      220.12     22.92 o 
   3  -7   2      289.62      304.93     44.37 o 
   4  -7   2      278.51      266.48     54.56 o 
   5  -7   2     1340.34     1069.27    110.07 o 
   6  -7   2       21.10      -41.71     31.96 o 
   7  -7   2      751.52      710.75    103.49 o 
  -8  -6   2       74.32       79.56     40.53 o 
  -7  -6   2        8.91       -2.89     26.16 o 
  -6  -6   2      154.79      213.67     34.24 o 
  -5  -6   2      194.82      220.24     31.82 o 
  -4  -6   2       21.10       30.13     18.11 o 
  -3  -6   2       93.82       81.70     15.35 o 
  -2  -6   2       19.38        9.15      9.57 o 
  -1  -6   2     2386.82     2352.22    116.47 o 
   0  -6   2     1431.68     1484.90     63.86 o 
   1  -6   2     2412.36     2480.02     89.80 o 
   2  -6   2       71.81       52.64     21.26 o 
   3  -6   2     1036.28      959.22     55.55 o 
   4  -6   2        1.10      -18.97     23.44 o 
   5  -6   2      332.13      403.98     65.61 o 
   6  -6   2       67.60       97.38     43.29 o 
   7  -6   2       85.13      134.21     53.10 o 
   8  -6   2       12.07       -0.17     50.86 o 
  -8  -5   2      566.21      479.44     56.20 o 
  -7  -5   2      198.92      153.33     34.67 o 
  -6  -5   2      652.65      738.97     77.73 o 
  -5  -5   2      138.55      153.35     56.18 o 
  -4  -5   2       62.57       76.26     20.93 o 
  -3  -5   2      109.37      133.37     16.97 o 
  -2  -5   2      136.04      114.23     14.56 o 
  -1  -5   2      132.54      149.78     14.68 o 
   0  -5   2        1.86       -2.92      7.41 o 
   1  -5   2        0.23       -4.65     11.28 o 
   2  -5   2      101.52      135.37     16.64 o 
   3  -5   2       96.07       82.35     30.90 o 
   5  -5   2       99.88       69.07     36.76 o 
   6  -5   2      354.93      426.12     71.25 o 
   7  -5   2      477.00      472.05     81.35 o 
   8  -5   2       60.78       83.11     58.49 o 
  -8  -4   2      587.05      552.92    131.92 o 
  -7  -4   2       37.16       65.59     36.03 o 
  -6  -4   2      220.72      258.47     36.22 o 
  -5  -4   2      443.11      476.33     44.70 o 
  -4  -4   2      107.15      193.56     33.77 o 
  -3  -4   2     3864.96     3695.35    182.21 o 
  -2  -4   2      591.64      547.99     29.23 o 
  -1  -4   2       35.59       39.52      9.59 o 
   0  -4   2    12344.85    11813.32    450.00 o 
   1  -4   2       75.51       74.26     12.05 o 
   2  -4   2      351.40      307.95     42.88 o 
   3  -4   2     1287.28     1171.11    103.25 o 
   5  -4   2      592.77      575.37     76.48 o 
   6  -4   2       48.37       88.46     38.47 o 
   7  -4   2      604.15      586.59     87.34 o 
   8  -4   2       82.59       98.79     59.68 o 
  -8  -3   2      126.23      102.89     37.15 o 
  -7  -3   2      537.90      444.31     47.43 o 
  -6  -3   2      143.80      235.62     28.30 o 
  -5  -3   2      924.61      976.67     51.60 o 
  -4  -3   2      133.58      217.00     25.60 o 
  -3  -3   2      587.94      537.91     29.64 o 
  -2  -3   2      188.73      226.86     21.45 o 
  -1  -3   2     1396.72     1250.85     60.65 o 
   0  -3   2       23.23       35.93     12.37 o 
   1  -3   2     2385.07     2260.21    112.88 o 
   2  -3   2      292.93      328.97     42.53 o 
   3  -3   2     2881.39     2531.66    199.75 o 
   5  -3   2       64.05       56.03     32.37 o 
   6  -3   2     1690.49     2092.25    181.72 o 
   7  -3   2       31.52       16.92     38.47 o 
   8  -3   2      563.28      529.32     91.80 o 
  -8  -2   2        5.28       10.51     29.95 o 
  -7  -2   2      435.78      382.36     43.33 o 
  -6  -2   2       25.06      131.47     27.71 o 
  -5  -2   2     1419.30     1399.19     79.81 o 
  -4  -2   2       83.53      135.24     23.96 o 
  -3  -2   2       12.94       -3.87     10.58 o 
  -2  -2   2     1062.80      974.12     53.00 o 
  -1  -2   2     8198.02     7264.24    277.74 o 
   0  -2   2      153.32      157.98     10.46 o 
   1  -2   2    10254.11     9764.06    483.05 o 
   2  -2   2     2464.76     2204.68    115.23 o 
   3  -2   2       75.11      102.10     17.22 o 
   4  -2   2      622.11      904.70     85.11 o 
   6  -2   2       65.29      132.86     42.47 o 
   7  -2   2      164.95      290.68     63.73 o 
   8  -2   2      128.65      257.49     68.78 o 
  -7  -1   2      495.12      545.56     50.35 o 
  -6  -1   2        5.90       44.49     23.15 o 
  -5  -1   2       81.49       53.98     16.78 o 
  -3  -1   2      507.54      475.60     27.48 o 
  -2  -1   2     4129.85     3367.75    161.29 o 
  -1  -1   2      414.57      378.17     19.00 o 
   0  -1   2       49.60       56.75      4.62 o 
   1  -1   2      284.72      260.05     43.37 o 
   2  -1   2       16.70       58.94     34.71 o 
   3  -1   2     1150.95     1048.60     61.63 o 
   4  -1   2     3913.93     3888.13    203.06 o 
   5  -1   2      230.94      221.84     44.29 o 
   6  -1   2      598.32      626.17     80.76 o 
   7  -1   2      452.97      518.75     52.42 o 
   8  -1   2       39.15       60.02     39.19 o 
  -7   0   2        0.06      -10.26     21.80 o 
  -6   0   2        8.88       86.45     23.93 o 
  -5   0   2      144.65      144.24     19.02 o 
  -4   0   2     1775.97     1908.29     83.47 o 
  -3   0   2      198.27      230.39     28.29 o 
  -2   0   2     5780.25     5108.43    203.48 o 
  -1   0   2        0.01       -4.15      4.81 o 
   0   0   2      834.74      761.76     35.27 o 
   1   0   2       95.56      100.15      8.95 o 
   2   0   2     8890.81     8166.81    404.89 o 
   3   0   2      359.90      283.91     25.26 o 
   4   0   2        0.30       56.90     15.91 o 
   5   0   2     1255.63     1387.75     83.07 o 
   6   0   2      604.21      673.75     83.05 o 
   7   0   2        2.95       26.44     21.85 o 
   8   0   2       17.32       39.45     36.74 o 
  -8   1   2      303.15      354.23     81.05 o 
  -7   1   2      594.98      485.97     79.64 o 
  -6   1   2     1094.93     1150.45     59.02 o 
  -5   1   2      124.74      138.44     18.41 o 
  -4   1   2        6.29       97.19     20.08 o 
  -3   1   2       30.49       31.18      9.62 o 
  -2   1   2     1798.36     1726.50     71.38 o 
  -1   1   2      106.27       91.56      7.83 o 
   0   1   2        2.08       -4.11      2.94 o 
   1   1   2       83.66       84.48     19.88 o 
   2   1   2     5729.02     4982.98    207.67 o 
   3   1   2       50.72       37.41     10.71 o 
   4   1   2      550.86      626.00     42.71 o 
   5   1   2       14.70       12.56     14.58 o 
   6   1   2      996.18     1141.01    113.83 o 
   7   1   2        8.87        0.66     21.90 o 
   8   1   2       30.79        6.75     60.03 o 
  -8   2   2        3.23        9.45     45.23 o 
  -7   2   2        3.67       49.34     41.52 o 
  -6   2   2      165.74      330.21     37.85 o 
  -5   2   2      961.16      943.28     47.73 o 
  -4   2   2     1398.35     1463.12     65.01 o 
  -3   2   2       66.68       68.81      9.93 o 
  -2   2   2      453.93      450.79     21.96 o 
  -1   2   2      350.59      388.68     22.26 o 
   0   2   2     2080.93     1883.27    141.43 o 
   1   2   2     1233.50     1042.07     43.94 o 
   2   2   2     1094.34      957.37     42.75 o 
   3   2   2       11.41        9.72     11.00 o 
   4   2   2     3840.31     3970.27    162.21 o 
   5   2   2      386.00      423.23     43.76 o 
   6   2   2     1615.51     1698.11     83.52 o 
   7   2   2        3.11        9.01     49.25 o 
   8   2   2       91.43       36.63     82.67 o 
  -8   3   2        5.81       43.05     51.51 o 
  -7   3   2      217.85      315.05     69.31 o 
  -6   3   2       27.57       66.02     40.93 o 
  -5   3   2       54.67       48.77     19.68 o 
  -4   3   2      649.94      691.24     34.68 o 
  -3   3   2     2529.96     2413.20     99.10 o 
  -2   3   2     2640.60     2322.02    182.91 o 
  -1   3   2     2383.77     2383.70    183.95 o 
   0   3   2       21.40        0.64     12.51 o 
   1   3   2      909.38     1110.94     40.54 o 
   2   3   2     5039.49     4699.79    160.07 o 
   3   3   2       26.12        8.89      9.48 o 
   4   3   2        7.64       37.14     12.52 o 
   5   3   2        2.84       26.56     19.42 o 
   6   3   2       36.12       51.82     19.27 o 
   7   3   2      371.15      376.96     49.14 o 
   8   3   2        7.43       -1.56     35.25 o 
  -8   4   2      232.38      264.01     71.54 o 
  -7   4   2       48.08       23.38     44.76 o 
  -6   4   2      232.10      327.56     65.84 o 
  -5   4   2     2109.14     2404.62    131.69 o 
  -4   4   2      463.56      517.16     68.60 o 
  -3   4   2     3877.73     3669.82    286.63 o 
  -2   4   2      360.55      369.86     47.28 o 
  -1   4   2      231.25      378.49     45.23 o 
   0   4   2      479.88      509.31     31.57 o 
   1   4   2      632.38      628.51     35.15 o 
   2   4   2     2566.74     2160.59     76.46 o 
   3   4   2     1690.63     1437.33     63.54 o 
   4   4   2     2848.47     3464.88    143.34 o 
   5   4   2     1695.22     1827.53     72.68 o 
   6   4   2        3.77       14.83     16.56 o 
   7   4   2        0.91       25.14     29.68 o 
   8   4   2        3.43      -34.42     42.23 o 
  -8   5   2        0.40       66.43     56.97 o 
  -7   5   2       32.29       61.67     47.16 o 
  -6   5   2      158.41      211.04     56.44 o 
  -5   5   2      510.54      564.62     79.23 o 
  -4   5   2      135.31      151.06     41.94 o 
  -3   5   2       47.72       66.43     29.66 o 
  -2   5   2      133.13       65.37     27.55 o 
  -1   5   2     2763.59     2784.27    136.92 o 
   0   5   2       10.87        5.11      9.38 o 
   1   5   2     3375.20     3270.88    126.99 o 
   2   5   2      116.50       84.86     10.48 o 
   3   5   2     2854.12     2392.15    100.15 o 
   4   5   2      206.87      222.89     18.99 o 
   5   5   2      240.56      266.59     22.51 o 
   6   5   2      400.36      480.03     32.94 o 
   7   5   2      500.00      479.29     47.89 o 
   8   5   2      205.62      238.40     65.26 o 
  -8   6   2        5.62       74.36     54.39 o 
  -7   6   2       19.60       15.22     37.64 o 
  -6   6   2      961.96     1088.36    116.29 o 
  -5   6   2      370.68      411.21     69.31 o 
  -4   6   2     1153.52     1122.71    109.78 o 
  -3   6   2     1690.47     1509.66    131.98 o 
  -2   6   2      705.86      725.55     72.89 o 
  -1   6   2      209.34      248.65     15.51 o 
   0   6   2    13518.49    14063.29    475.29 o 
   1   6   2      269.03      289.38     21.63 o 
   2   6   2     1560.65     1506.25     50.75 o 
   3   6   2     2115.37     2153.58     70.66 o 
   4   6   2       31.14       34.01     12.04 o 
   5   6   2      368.05      366.84     28.15 o 
   6   6   2       65.28      211.49     40.96 o 
   7   6   2        4.32      -14.06     25.96 o 
   8   6   2        3.38      -55.92     44.52 o 
  -7   7   2      547.59      462.83     86.99 o 
  -6   7   2      320.05      270.24     64.78 o 
  -5   7   2      521.95      565.73     82.82 o 
  -4   7   2        0.98        6.63     31.48 o 
  -3   7   2     2009.91     1787.95    154.65 o 
  -2   7   2     2321.57     2036.81    169.04 o 
  -1   7   2     1958.17     1908.69     79.88 o 
   0   7   2       95.24      106.28     11.94 o 
   1   7   2     1197.04     1300.89     58.12 o 
   2   7   2     1594.43     1342.36     51.16 o 
   3   7   2     1182.00     1091.66     40.27 o 
   4   7   2      725.17     1001.66     46.38 o 
   5   7   2      111.64      124.83     26.77 o 
   6   7   2       56.46       72.67     23.46 o 
   7   7   2       10.13       36.54     28.96 o 
   8   7   2      494.77      440.63     82.82 o 
  -7   8   2      303.99      296.49     75.30 o 
  -6   8   2        0.56       16.32     39.41 o 
  -5   8   2      649.76      570.49     85.17 o 
  -4   8   2       50.62       69.43     38.77 o 
  -3   8   2      225.84      241.99     52.69 o 
  -2   8   2       96.02      100.14     35.65 o 
  -1   8   2       25.80       33.16      9.49 o 
   0   8   2       95.17       75.39     11.76 o 
   1   8   2      288.35      210.92     18.34 o 
   2   8   2       20.71       16.78     14.30 o 
   3   8   2      676.94      671.19     35.08 o 
   4   8   2     1157.38     1155.98     39.99 o 
   5   8   2      305.04      309.81     29.78 o 
   6   8   2       68.92       58.15     28.51 o 
   7   8   2      327.24      251.31     42.75 o 
   8   8   2        9.22        0.64     32.99 o 
  -7   9   2       67.85       96.38     56.62 o 
  -6   9   2      234.32      180.91     57.27 o 
  -5   9   2       48.77       15.63     36.01 o 
  -4   9   2      382.73      429.00     73.13 o 
  -3   9   2       24.26      -11.40     33.53 o 
  -2   9   2       31.90       64.02     34.19 o 
  -1   9   2      112.96      170.79     17.38 o 
   0   9   2       26.63       28.95     10.63 o 
   1   9   2       69.34      117.07     12.83 o 
   2   9   2      427.56      453.02     28.28 o 
   3   9   2        9.10       42.79     12.73 o 
   4   9   2        1.60        5.36     12.22 o 
   5   9   2      377.47      325.40     43.08 o 
   6   9   2      215.43      194.82     37.50 o 
   7   9   2       27.93       44.49     30.92 o 
  -7  10   2       87.49        1.65     48.75 o 
  -6  10   2        0.70      -16.74     41.00 o 
  -5  10   2       37.83       54.39     44.23 o 
  -4  10   2     1091.89      881.32    109.54 o 
  -3  10   2        0.42        6.75     36.30 o 
  -2  10   2       70.72       74.06     43.11 o 
  -1  10   2      518.13      739.70     34.74 o 
   0  10   2     2873.54     2898.81    106.45 o 
   1  10   2     1297.45     1298.53     47.67 o 
   2  10   2       63.02       80.19     13.42 o 
   3  10   2       13.87       16.22     12.41 o 
   4  10   2      759.55      719.72     37.39 o 
   5  10   2      536.33      463.06     67.37 o 
   6  10   2      233.89      279.65    104.70 o 
   7  10   2      941.77      414.90     80.17 o 
  -6  11   2        2.09       35.42     49.63 o 
  -5  11   2       56.35       69.43     50.16 o 
  -4  11   2       96.84      143.60     55.92 o 
  -3  11   2      133.44      111.77     52.04 o 
  -2  11   2       26.90       10.10     38.18 o 
  -1  11   2      329.14      322.66     23.20 o 
   0  11   2        7.70       16.58     13.35 o 
   1  11   2      119.38      143.75     17.62 o 
   2  11   2      209.66      264.88     24.48 o 
   3  11   2      109.59      111.81     17.73 o 
   4  11   2        0.19        8.96     17.39 o 
   5  11   2      269.00      248.56     31.25 o 
   6  11   2      298.48      208.52     39.96 o 
   7  11   2      686.23      365.33     74.89 o 
  -6  12   2        0.37       30.37     48.93 o 
  -5  12   2      165.81       83.81     51.92 o 
  -4  12   2       31.52       42.29     45.23 o 
  -3  12   2        4.63       -0.35     37.95 o 
  -2  12   2       64.60       20.80     48.34 o 
  -1  12   2       81.88       77.24     15.98 o 
   0  12   2      188.82      234.80     42.59 o 
   1  12   2        7.78       24.84     12.81 o 
   2  12   2       19.87       11.93     12.43 o 
   3  12   2      213.06      227.17     27.69 o 
   4  12   2      206.44      247.36     39.17 o 
   5  12   2       69.21       79.48     27.58 o 
   6  12   2       45.05       43.38     45.23 o 
  -5  13   2       52.49       81.05     51.28 o 
  -4  13   2       82.05      127.10     58.15 o 
  -3  13   2      205.58      320.46     73.30 o 
  -2  13   2       65.64       73.87     32.92 o 
  -1  13   2      598.08      598.99     84.52 o 
   0  13   2        7.43       21.29     16.03 o 
   1  13   2      205.07      216.17     20.62 o 
   2  13   2      154.37      142.81     18.33 o 
   3  13   2      670.32      498.88     58.28 o 
   4  13   2      430.16      394.35     84.68 o 
   5  13   2       34.80        2.34     20.41 o 
   6  13   2       69.86       13.79     32.02 o 
  -5  14   2       34.79        6.46     48.80 o 
  -4  14   2        8.21        6.94     51.16 o 
  -3  14   2       31.33        6.10     48.46 o 
  -2  14   2       43.79       20.34     30.79 o 
  -1  14   2      300.73      311.94     45.77 o 
   0  14   2      137.10      139.18     21.90 o 
   1  14   2      511.51      514.76     33.79 o 
   2  14   2      229.84      215.38     26.42 o 
   3  14   2       25.34       15.61     15.12 o 
   4  14   2       83.88       64.24     23.57 o 
   5  14   2      157.60      185.02     31.61 o 
  -4  15   2       48.37       68.60     57.97 o 
  -3  15   2        8.00        6.95     31.84 o 
  -2  15   2      345.63      310.24     49.68 o 
  -1  15   2       84.31      180.31     41.59 o 
   0  15   2       26.00       24.85     33.21 o 
   1  15   2        5.98       -2.66     17.02 o 
   2  15   2      351.41      340.07     32.21 o 
   3  15   2        8.03       -4.20     21.07 o 
   4  15   2       60.02       31.36     30.98 o 
   5  15   2       68.50       55.66     26.30 o 
  -3  16   2       98.30       95.85     42.04 o 
  -2  16   2      285.73      363.28     54.59 o 
  -1  16   2        4.78       34.11     34.38 o 
   0  16   2       55.34       52.01     32.91 o 
   1  16   2        9.40        5.58     19.82 o 
   2  16   2       21.95        9.05     19.79 o 
   3  16   2       53.79        9.31     18.55 o 
   4  16   2      407.60      367.71     40.05 o 
  -2  17   2        0.79      -15.24     34.47 o 
  -1  17   2      109.89      123.49     49.25 o 
   0  17   2        2.20        2.47     31.04 o 
   1  17   2       22.35       26.34     31.89 o 
   2  17   2        0.02      -29.79     20.47 o 
   3  17   2        0.05       24.57     22.29 o 
  -2 -16   3        2.01      -18.92     21.18 o 
  -1 -16   3        4.14       26.96     21.53 o 
   0 -16   3       12.76       23.95     31.18 o 
   1 -16   3       31.64       38.66     34.43 o 
   2 -16   3        1.47      -29.90     28.21 o 
  -3 -15   3      399.88      537.49     53.50 o 
  -2 -15   3       43.00       59.20     25.21 o 
  -1 -15   3      162.63      217.27     28.92 o 
   0 -15   3        7.88        4.78     22.43 o 
   1 -15   3      187.28      234.93     44.70 o 
   2 -15   3        0.25       42.54     31.06 o 
   3 -15   3       45.55       18.75     34.19 o 
  -4 -14   3      338.91      340.71     39.52 o 
  -3 -14   3       62.47       59.35     24.18 o 
  -2 -14   3      815.19      942.17     59.72 o 
  -1 -14   3       34.89       51.11     24.65 o 
   0 -14   3       23.96       16.70     18.26 o 
   1 -14   3        1.49      -31.36     25.13 o 
   2 -14   3      609.84      663.25    121.99 o 
   3 -14   3        0.07      -12.19     27.71 o 
   4 -14   3      138.12      181.36    131.77 o 
  -5 -13   3        7.92       -8.66     23.22 o 
  -4 -13   3      112.24       95.50     26.74 o 
  -3 -13   3       75.51       82.03     24.86 o 
  -2 -13   3      100.14       80.34     23.19 o 
  -1 -13   3      191.15      163.69     23.98 o 
   0 -13   3      127.34      149.97     23.40 o 
   1 -13   3       99.32      108.59     20.50 o 
   2 -13   3       52.23        8.05     28.16 o 
   3 -13   3        1.18       12.53     27.97 o 
   4 -13   3      121.18      177.19     98.32 o 
   5 -13   3       49.42       33.50     50.98 o 
  -6 -12   3        1.49      -28.37     29.09 o 
  -5 -12   3      277.90      244.62     34.13 o 
  -4 -12   3       83.74       72.32     23.09 o 
  -3 -12   3      226.12      235.24     31.74 o 
  -2 -12   3      128.21      108.42     49.29 o 
  -1 -12   3       48.68       50.40     17.86 o 
   0 -12   3       26.12        6.88     17.32 o 
   1 -12   3        4.97       -5.21     14.32 o 
   2 -12   3      299.92      229.22     40.03 o 
   3 -12   3       48.32       59.51     29.83 o 
   4 -12   3       15.65       47.14     30.98 o 
   5 -12   3       15.82       -7.87     42.00 o 
  -6 -11   3        3.25       -6.79     34.19 o 
  -5 -11   3       91.03       93.20     26.01 o 
  -4 -11   3       20.03       39.98     30.59 o 
  -3 -11   3      195.11      256.40     52.78 o 
  -2 -11   3      325.87      370.74     47.04 o 
  -1 -11   3     6471.96     6741.31    268.58 o 
   0 -11   3     1481.87     1531.34     64.85 o 
   1 -11   3     5137.27     6032.75    214.12 o 
   2 -11   3      751.98      745.62     46.13 o 
   3 -11   3      153.54      150.06     91.77 o 
   4 -11   3       84.79       90.93     32.08 o 
   5 -11   3      288.40      294.08     72.24 o 
   6 -11   3       27.93        8.34     46.58 o 
  -6 -10   3      457.21      364.54     48.62 o 
  -5 -10   3      156.00      161.34     35.14 o 
  -4 -10   3        4.89       31.34     18.37 o 
  -3 -10   3     2097.42     2065.81     95.34 o 
  -2 -10   3      143.51      164.70     22.93 o 
  -1 -10   3      705.31      779.13     45.30 o 
   0 -10   3       51.05       22.66     13.09 o 
   1 -10   3      162.20      177.49     19.51 o 
   2 -10   3       89.56       89.09     24.77 o 
   3 -10   3      130.24      149.96     61.85 o 
   4 -10   3       89.81       99.61     45.87 o 
   5 -10   3      114.60       38.64     40.53 o 
   6 -10   3       74.21      176.49     59.79 o 
  -7  -9   3        9.64       25.27     30.96 o 
  -6  -9   3       33.49       21.26     27.12 o 
  -5  -9   3      100.91      121.04     30.55 o 
  -4  -9   3       35.86       50.96     23.06 o 
  -3  -9   3      339.84      366.49     31.50 o 
  -2  -9   3      569.58      611.73     95.02 o 
  -1  -9   3        9.29       -1.04     17.27 o 
   0  -9   3     1969.52     2030.99     78.91 o 
   1  -9   3        4.87        2.39     11.17 o 
   2  -9   3        1.37       -1.43     13.01 o 
   3  -9   3     1572.06     1437.42    135.09 o 
   4  -9   3      156.83      184.08     52.16 o 
   5  -9   3      421.10      384.07     69.19 o 
   6  -9   3      124.56      164.81     57.03 o 
   7  -9   3        8.75       29.02     48.05 o 
  -7  -8   3      171.65      133.24     35.84 o 
  -6  -8   3        0.30        5.86     25.23 o 
  -5  -8   3       13.60       -3.94     20.91 o 
  -4  -8   3      158.96      181.80     40.13 o 
  -3  -8   3       87.98       63.29     41.19 o 
  -2  -8   3     1139.65      942.52     68.03 o 
  -1  -8   3      254.10      317.84     67.49 o 
   0  -8   3      161.21      205.89     33.53 o 
   1  -8   3      401.35      439.11     39.25 o 
   2  -8   3     3071.08     2748.25    163.50 o 
   3  -8   3      224.25      228.34     26.51 o 
   4  -8   3      748.60      718.44     91.85 o 
   5  -8   3       34.71       35.83     34.77 o 
   6  -8   3        3.81       21.43     39.46 o 
   7  -8   3       96.00      116.59     53.74 o 
  -7  -7   3       93.08       22.20     30.48 o 
  -6  -7   3        8.46        5.03     25.14 o 
  -5  -7   3      325.71      359.94     41.03 o 
  -4  -7   3       77.89       60.81     27.45 o 
  -3  -7   3      540.44      505.76     34.78 o 
  -2  -7   3       19.80       26.65     12.35 o 
  -1  -7   3     1679.02     1515.48     81.11 o 
   0  -7   3      233.44      331.79     38.45 o 
   1  -7   3       65.45       64.61     24.08 o 
   2  -7   3      117.60      101.32     21.49 o 
   3  -7   3     1447.99     1416.67     78.94 o 
   4  -7   3       26.74       56.39     35.53 o 
   5  -7   3      611.26      545.70     77.94 o 
   6  -7   3      120.10       99.08     45.99 o 
   7  -7   3        0.19       43.76     48.16 o 
  -8  -6   3      122.44       69.21     45.84 o 
  -7  -6   3      214.67      222.35     39.34 o 
  -6  -6   3       29.79      -11.73     27.22 o 
  -5  -6   3       29.83       -5.85     19.34 o 
  -4  -6   3       42.00       29.68     18.81 o 
  -3  -6   3     2473.47     2358.49    101.04 o 
  -2  -6   3      392.86      416.79     29.86 o 
  -1  -6   3     2515.43     2774.51    137.59 o 
   0  -6   3       46.97       59.98     13.15 o 
   1  -6   3     5088.78     5178.49    207.68 o 
   2  -6   3      202.61      193.63     26.47 o 
   3  -6   3     2574.89     2455.10    126.62 o 
   4  -6   3       31.05        9.58     29.71 o 
   5  -6   3      306.67      299.96     58.21 o 
   6  -6   3      173.31      254.50     58.85 o 
   7  -6   3        5.32        3.87     37.23 o 
  -8  -5   3       26.83       26.27     33.57 o 
  -7  -5   3      221.58      243.72     39.23 o 
  -6  -5   3        8.27       -1.64     21.63 o 
  -5  -5   3      160.75      198.09     30.89 o 
  -4  -5   3       12.65       27.24     19.76 o 
  -3  -5   3     1132.14     1210.87     56.93 o 
  -2  -5   3      409.26      399.15     26.18 o 
  -1  -5   3     2823.38     2834.43    114.79 o 
   0  -5   3     4366.42     4149.85    163.26 o 
   1  -5   3     3117.66     3130.51    127.73 o 
   2  -5   3      354.42      343.74     27.76 o 
   3  -5   3      271.99      359.64     51.81 o 
   4  -5   3      213.68      297.96     50.21 o 
   5  -5   3      453.59      389.52     63.08 o 
   6  -5   3      464.18      470.11     75.36 o 
   7  -5   3        6.53       -8.69     38.77 o 
   8  -5   3      192.67      195.47     66.49 o 
  -8  -4   3        0.14       -1.82     30.49 o 
  -7  -4   3        4.88        6.66     26.40 o 
  -6  -4   3        0.70       41.60     24.54 o 
  -5  -4   3     1145.12     1290.15     63.40 o 
  -4  -4   3      729.09      897.92     70.66 o 
  -3  -4   3       19.09       17.46     13.92 o 
  -2  -4   3     3374.85     3043.57    123.08 o 
  -1  -4   3      715.36      805.56     38.35 o 
   0  -4   3       27.54       20.15      8.74 o 
   1  -4   3      822.30      897.52     41.83 o 
   2  -4   3      612.88      777.36     72.07 o 
   3  -4   3      134.20      160.46     35.07 o 
   4  -4   3        0.11       12.63     23.55 o 
   5  -4   3      109.59      176.79     43.46 o 
   6  -4   3       31.21       85.28     37.83 o 
   7  -4   3      128.07       97.38     49.27 o 
   8  -4   3       40.91      114.30     56.91 o 
  -8  -3   3       83.98       81.17     34.75 o 
  -7  -3   3      366.80      357.54     50.66 o 
  -6  -3   3      494.58      476.50     45.28 o 
  -5  -3   3     1152.95     1062.24     66.33 o 
  -4  -3   3     1476.55     1602.51     87.96 o 
  -3  -3   3      651.96      614.16     42.28 o 
  -2  -3   3      984.22      848.43     40.02 o 
  -1  -3   3     1427.82     1184.83     51.36 o 
   0  -3   3    13520.79    12554.29    471.90 o 
   1  -3   3      652.30      733.51     51.07 o 
   2  -3   3      687.73      630.95     41.07 o 
   3  -3   3     4221.25     3802.28    197.32 o 
   4  -3   3     1561.37     1399.12    121.23 o 
   5  -3   3      409.13      459.54     64.31 o 
   6  -3   3      152.13      209.98     48.80 o 
   7  -3   3      203.82      252.69     59.03 o 
   8  -3   3       86.85       78.59     53.10 o 
  -8  -2   3      118.15      142.06     37.39 o 
  -7  -2   3       14.50        0.70     24.40 o 
  -6  -2   3      226.61      294.96     85.95 o 
  -5  -2   3      184.35      197.36     36.89 o 
  -4  -2   3      575.75      674.85     44.65 o 
  -3  -2   3       45.78       49.88     13.93 o 
  -2  -2   3       99.88       85.40     14.63 o 
  -1  -2   3       80.67       78.33     10.95 o 
   0  -2   3       32.71       34.59      8.25 o 
   1  -2   3      200.28      254.56     19.07 o 
   2  -2   3      587.60      498.15     33.52 o 
   3  -2   3      602.29      537.61     67.87 o 
   4  -2   3      777.95      809.51     54.01 o 
   5  -2   3     1207.97     1321.59    119.12 o 
   6  -2   3      511.02      330.62     57.50 o 
   7  -2   3       45.70       61.09     40.76 o 
   8  -2   3      291.99      345.56     56.40 o 
  -7  -1   3      128.72      139.38     31.61 o 
  -6  -1   3       20.56      -11.47     20.85 o 
  -5  -1   3     2073.68     2181.06    114.88 o 
  -4  -1   3     1970.45     2775.47    145.40 o 
  -3  -1   3        4.84       12.77     11.07 o 
  -2  -1   3     2673.56     2459.51    120.31 o 
  -1  -1   3      190.79      198.13     11.25 o 
   0  -1   3      119.84      143.78      9.11 o 
   1  -1   3      177.52      188.57     64.66 o 
   2  -1   3     1734.52     1518.31     82.08 o 
   3  -1   3      557.39      534.78     36.94 o 
   4  -1   3      233.02      245.42     27.25 o 
   5  -1   3      332.51      284.58     32.46 o 
   6  -1   3      754.43      636.92     80.70 o 
   7  -1   3        6.90       33.61     30.43 o 
   8  -1   3      154.41      200.53     46.72 o 
  -7   0   3        1.38       18.57     21.12 o 
  -6   0   3      101.67      206.45     29.91 o 
  -5   0   3       42.59       38.04     15.37 o 
  -4   0   3     7007.00     6677.88    268.62 o 
  -3   0   3     1203.60      959.25     44.66 o 
  -2   0   3    12669.82    10694.53    420.14 o 
  -1   0   3      845.17      710.41     32.42 o 
   0   0   3       23.78       24.53      4.99 o 
   1   0   3     1215.01     1021.54     45.67 o 
   2   0   3    19290.91    16675.09    681.71 o 
   3   0   3     4155.91     3601.90    184.04 o 
   4   0   3     6457.13     6451.28    325.43 o 
   5   0   3      299.04      329.23     53.78 o 
   6   0   3      244.81      256.94     39.81 o 
   7   0   3      629.72      555.12     59.70 o 
   8   0   3      190.07      312.02     52.62 o 
  -8   1   3        7.96        9.45     47.39 o 
  -7   1   3        0.59       -4.81     36.89 o 
  -6   1   3      137.68      159.90     24.38 o 
  -5   1   3        0.69        0.78     13.55 o 
  -4   1   3       78.80      184.05     27.08 o 
  -3   1   3       18.23       19.81      9.16 o 
  -2   1   3     3019.22     2712.23    110.35 o 
  -1   1   3      108.94      124.59     10.71 o 
   0   1   3    13215.11    12105.99    594.79 o 
   1   1   3       87.55       94.70     19.76 o 
   2   1   3      933.66      939.73     43.75 o 
   3   1   3     1006.01      894.02     49.25 o 
   4   1   3      350.32      508.32     39.18 o 
   5   1   3      540.75      576.74     38.64 o 
   6   1   3      834.10      896.34     53.85 o 
   7   1   3       10.26       22.85     21.43 o 
   8   1   3       20.47       52.04     63.14 o 
  -8   2   3        0.39      -29.19     42.41 o 
  -7   2   3      404.00      497.95     83.87 o 
  -6   2   3      170.04      196.54     26.47 o 
  -5   2   3      116.13      125.71     24.86 o 
  -4   2   3     5522.80     5250.49    212.73 o 
  -3   2   3      105.19      105.72     12.12 o 
  -2   2   3     7029.78     5933.26    234.70 o 
  -1   2   3     1466.06     1463.90     74.04 o 
   0   2   3       21.52       12.92      6.89 o 
   1   2   3     1787.00     1724.52     89.86 o 
   2   2   3     2423.24     1946.36    154.35 o 
   3   2   3     2111.88     2170.54    115.75 o 
   4   2   3     1926.66     1735.74     80.65 o 
   5   2   3      696.97      680.60     53.05 o 
   6   2   3       19.85      178.34    121.70 o 
   7   2   3      450.12      507.61     54.63 o 
   8   2   3       29.59       -5.85     46.60 o 
  -8   3   3        4.49       33.95     50.28 o 
  -7   3   3       24.51       32.72     42.75 o 
  -6   3   3      376.31      375.55     70.95 o 
  -5   3   3      309.21      256.69     22.55 o 
  -4   3   3        8.78       12.90     10.07 o 
  -3   3   3      492.01      519.67     26.65 o 
  -2   3   3      856.32      843.49     45.63 o 
  -1   3   3     7777.04     8207.85    608.14 o 
   0   3   3     2531.48     2242.32    170.15 o 
   1   3   3     9799.18     8909.13    350.84 o 
   2   3   3       90.17      125.02     19.53 o 
   3   3   3     1046.42     1041.67     48.97 o 
   4   3   3     1369.47     1446.80     84.05 o 
   5   3   3      738.95      812.45     57.30 o 
   6   3   3      817.18      913.73     67.31 o 
   7   3   3       95.33      149.70     29.01 o 
   8   3   3        5.98       81.63     39.82 o 
  -8   4   3      450.47      404.91     86.64 o 
  -7   4   3      483.77      549.99     91.85 o 
  -6   4   3      466.07      440.63     75.94 o 
  -5   4   3      522.36      601.73     80.42 o 
  -4   4   3       69.95       74.89     15.50 o 
  -3   4   3        1.80        0.30     20.62 o 
  -2   4   3      133.66      142.37     31.18 o 
  -1   4   3        0.93       -9.40     18.73 o 
   0   4   3       29.85      -14.44     18.39 o 
   1   4   3       20.49       31.88      7.64 o 
   2   4   3      212.24      208.98     13.87 o 
   3   4   3      728.03      663.52     35.02 o 
   4   4   3      567.91      604.89     38.40 o 
   5   4   3      306.76      339.24     32.48 o 
   6   4   3      193.56      208.46     27.81 o 
   7   4   3        0.10       -8.30     19.78 o 
   8   4   3        6.77       13.03     36.29 o 
  -8   5   3      114.57       -4.81     50.62 o 
  -7   5   3       30.76       -7.57     43.05 o 
  -6   5   3        0.46      -23.14     33.30 o 
  -5   5   3      679.90      786.11     95.62 o 
  -4   5   3        4.77       26.60     27.31 o 
  -3   5   3     1529.77     1621.09    139.61 o 
  -2   5   3     5390.97     5421.17    411.32 o 
  -1   5   3     5088.18     5692.41    427.77 o 
   0   5   3    15743.90    14241.81   1048.42 o 
   1   5   3     8417.91     8183.97    309.31 o 
   2   5   3     7917.71     7254.97    245.08 o 
   3   5   3     1195.51     1142.18     45.49 o 
   4   5   3      398.99      518.03     60.16 o 
   5   5   3     1693.51     1881.01     86.25 o 
   6   5   3        0.04       47.21     17.70 o 
   7   5   3       14.92       29.20     21.63 o 
   8   5   3      116.95       76.29     55.51 o 
  -8   6   3       73.12       78.94     58.68 o 
  -7   6   3       21.24       15.68     47.52 o 
  -6   6   3       68.39       29.71     40.76 o 
  -5   6   3      317.71      268.42     58.73 o 
  -4   6   3       12.35       43.05     32.48 o 
  -3   6   3      240.65      290.56     49.16 o 
  -2   6   3     2591.82     2464.05    198.35 o 
  -1   6   3      108.04      188.78     34.77 o 
   0   6   3      249.03      315.20     25.22 o 
   1   6   3      333.41      359.06     26.31 o 
   2   6   3     2777.95     2725.78     96.25 o 
   3   6   3      425.54      453.36     24.59 o 
   4   6   3      160.57      176.52     20.51 o 
   5   6   3      119.34      136.19     18.53 o 
   6   6   3       63.23       72.88     19.45 o 
   7   6   3       11.11       -1.73     21.18 o 
   8   6   3       98.95      133.74     61.67 o 
  -7   7   3       84.62       20.02     44.23 o 
  -6   7   3       65.99       47.58     41.52 o 
  -5   7   3      466.65      449.09     75.47 o 
  -4   7   3      202.77      176.14     47.52 o 
  -3   7   3      159.55      171.15     41.82 o 
  -2   7   3      185.15      198.70     44.05 o 
  -1   7   3      540.20      558.03     38.33 o 
   0   7   3     1078.75     1172.43     52.88 o 
   1   7   3       11.81       11.27      8.12 o 
   2   7   3       10.49        3.49      8.75 o 
   3   7   3      973.18      932.82     39.45 o 
   4   7   3       40.35       97.94     16.04 o 
   5   7   3      119.42      135.23     30.63 o 
   6   7   3      186.16      261.50     35.01 o 
   7   7   3      168.37       92.90     60.58 o 
   8   7   3       21.72      -27.20     45.99 o 
  -7   8   3       28.20       58.44     53.04 o 
  -6   8   3       61.36       87.05     47.22 o 
  -5   8   3      497.46      432.76     77.65 o 
  -4   8   3        0.24      -16.86     27.78 o 
  -3   8   3      306.91      221.01     50.62 o 
  -2   8   3     1014.84     1121.43    105.37 o 
  -1   8   3     2007.62     2078.78     87.33 o 
   0   8   3       64.62       94.90     12.28 o 
   1   8   3      807.51     1065.51     45.06 o 
   2   8   3     3033.21     2637.72     93.73 o 
   3   8   3      695.12      656.15     32.59 o 
   4   8   3      222.05      242.53     18.61 o 
   5   8   3      866.32      829.96     42.58 o 
   6   8   3      162.91      167.10     34.39 o 
   7   8   3      510.20      370.39     49.31 o 
   8   8   3      156.39       77.24     57.50 o 
  -7   9   3        2.54       39.88     48.93 o 
  -6   9   3       22.15       -7.35     42.34 o 
  -5   9   3       65.34       41.58     42.34 o 
  -4   9   3       19.29       -9.75     34.13 o 
  -3   9   3        1.55       32.37     39.18 o 
  -2   9   3      169.50      164.16     45.34 o 
  -1   9   3     4194.37     5362.47    237.41 o 
   0   9   3      203.01      231.66     18.32 o 
   1   9   3     7291.35     7685.13    235.83 o 
   2   9   3       55.04       55.72     14.83 o 
   3   9   3      161.09      175.07     17.61 o 
   4   9   3        0.46        5.68     10.91 o 
   5   9   3      147.09      160.84     21.03 o 
   6   9   3      121.03       97.82     32.14 o 
   7   9   3        6.88       16.70     29.01 o 
  -7  10   3      300.12      254.20     75.18 o 
  -6  10   3      142.18      180.14     63.61 o 
  -5  10   3       15.10       12.04     40.18 o 
  -4  10   3       48.41       70.72     45.82 o 
  -3  10   3      146.84      131.10     51.51 o 
  -2  10   3     1865.76     1709.54    153.47 o 
  -1  10   3      232.23      241.27     21.96 o 
   0  10   3       38.68       29.55     12.69 o 
   1  10   3        0.20        9.52      8.28 o 
   2  10   3      598.08      538.74     29.12 o 
   3  10   3       20.69       -5.34     14.26 o 
   4  10   3       18.76       26.00     20.87 o 
   5  10   3       46.43       38.35     26.89 o 
   6  10   3       26.29       56.36     45.34 o 
   7  10   3        5.10      -23.31     29.11 o 
  -6  11   3       30.59      -38.06     42.12 o 
  -5  11   3       28.76       34.13     42.70 o 
  -4  11   3      156.62      152.06     53.98 o 
  -3  11   3      653.29      470.70     81.99 o 
  -2  11   3       10.89       19.27     37.47 o 
  -1  11   3      238.29      250.72     20.55 o 
   0  11   3     2525.37     2634.28     98.85 o 
   1  11   3      281.84      337.22     31.02 o 
   2  11   3      308.33      299.95     25.93 o 
   3  11   3      259.34      266.72     22.61 o 
   4  11   3      597.11      629.15     50.42 o 
   5  11   3       50.01       54.84     22.03 o 
   6  11   3        2.41       15.96     27.95 o 
   7  11   3       74.20       47.84     32.27 o 
  -6  12   3       57.85        2.23     49.99 o 
  -5  12   3        6.31        5.35     44.00 o 
  -4  12   3       24.30      -34.13     35.18 o 
  -3  12   3        2.25      -14.98     40.00 o 
  -2  12   3      171.06      190.83     58.15 o 
  -1  12   3      177.16      171.49     22.86 o 
   0  12   3        3.38       -9.29     13.59 o 
   1  12   3      166.96      176.74     18.19 o 
   2  12   3      200.62      230.95     20.02 o 
   3  12   3      281.25      317.19     24.96 o 
   4  12   3      472.30      406.22     35.91 o 
   5  12   3       13.80       33.50     24.73 o 
   6  12   3       16.55       -3.67     28.08 o 
  -5  13   3      644.64      542.24     97.38 o 
  -4  13   3       28.68      112.01     56.03 o 
  -3  13   3      331.75      391.64     79.53 o 
  -2  13   3      197.54      167.33     59.21 o 
  -1  13   3      223.93      304.82     43.06 o 
   0  13   3      395.29      452.47     31.37 o 
   1  13   3      545.22      484.15     29.06 o 
   2  13   3      305.61      288.83     22.97 o 
   3  13   3       32.89       60.68     22.94 o 
   4  13   3       18.61       41.00     20.78 o 
   5  13   3       60.53       65.92     24.01 o 
   6  13   3       54.35       13.83     31.09 o 
  -5  14   3       21.06       -4.64     49.21 o 
  -4  14   3       81.40       95.80     58.68 o 
  -3  14   3      162.04      261.37     74.71 o 
  -2  14   3      240.73      206.07     42.89 o 
  -1  14   3        8.31       13.49     28.49 o 
   0  14   3       16.79       34.07     17.38 o 
   1  14   3        8.64        5.10     14.03 o 
   2  14   3       50.94       20.26     13.02 o 
   3  14   3      411.63      390.57     72.41 o 
   4  14   3       33.95       46.46     22.62 o 
   5  14   3      248.58      221.84     32.72 o 
  -4  15   3       16.51      101.61     61.15 o 
  -3  15   3        0.06       12.67     39.52 o 
  -2  15   3      173.85      151.67    141.70 o 
  -1  15   3       88.21       87.35     33.47 o 
   0  15   3      200.73      115.71     34.36 o 
   1  15   3      146.91      158.04     24.58 o 
   2  15   3      236.05      224.52     33.79 o 
   3  15   3       73.78       30.10     34.76 o 
   4  15   3        9.86       62.05     25.11 o 
   5  15   3      140.54      174.52     32.34 o 
  -3  16   3      219.37      216.43     50.34 o 
  -2  16   3      431.98      560.24    141.46 o 
  -1  16   3       34.78       49.78     40.76 o 
   0  16   3       19.32       15.69     30.75 o 
   1  16   3       40.93       31.71     21.10 o 
   2  16   3      316.20      317.62     36.86 o 
   3  16   3      130.61      139.34     26.68 o 
   4  16   3      198.03      249.29     34.78 o 
  -2  17   3        8.09       34.59     37.29 o 
  -1  17   3       56.17       37.77     34.55 o 
   0  17   3       17.01       -4.61     43.08 o 
   1  17   3        0.68       22.42     32.39 o 
   2  17   3        0.06       -3.67     18.84 o 
   3  17   3      128.38       96.82     26.77 o 
   0  18   3        4.22       -5.20     38.73 o 
   1  18   3       33.43       18.27     31.22 o 
  -1 -16   4       17.71       -0.78     20.68 o 
   0 -16   4       34.91       30.88     34.26 o 
   1 -16   4        0.50      -18.18     28.13 o 
  -3 -15   4      180.73      206.75     33.70 o 
  -2 -15   4        1.60        9.48     20.68 o 
  -1 -15   4        3.09       -2.98     20.52 o 
   0 -15   4        0.14       49.24     40.38 o 
   1 -15   4        7.05      -11.59     26.27 o 
   2 -15   4        0.12        9.46     29.26 o 
  -4 -14   4      667.41      621.74     51.96 o 
  -3 -14   4       10.76       68.99     26.13 o 
  -2 -14   4        3.63      -19.07     17.93 o 
  -1 -14   4       16.21        1.95     17.41 o 
   0 -14   4       10.41       21.48     18.50 o 
   1 -14   4        2.57       -3.82     40.88 o 
   2 -14   4      205.13      193.86     41.98 o 
   3 -14   4      157.76      179.53     42.39 o 
   4 -14   4      176.83      163.45     43.67 o 
  -5 -13   4       34.79       25.02     25.22 o 
  -4 -13   4        4.30        5.68     21.49 o 
  -3 -13   4       24.05       31.78     20.54 o 
  -2 -13   4      360.46      502.80     82.23 o 
  -1 -13   4       70.56       57.28     18.69 o 
   0 -13   4        3.86       -7.36     20.30 o 
   1 -13   4        2.94       21.81     18.91 o 
   2 -13   4      935.88      847.48    186.04 o 
   3 -13   4       15.18        4.66     27.24 o 
   4 -13   4       40.23       63.92     34.42 o 
  -5 -12   4       91.87      119.42     28.89 o 
  -4 -12   4      166.99      104.86     31.24 o 
  -3 -12   4      202.91      182.26     46.31 o 
  -2 -12   4      160.70      124.51     27.53 o 
  -1 -12   4       13.93        6.96     17.16 o 
   0 -12   4       75.26       67.07     22.85 o 
   1 -12   4       55.32       90.22     27.52 o 
   2 -12   4       11.46       -8.13     24.08 o 
   3 -12   4      166.63      168.56     76.35 o 
   4 -12   4       72.19       74.20     33.02 o 
   5 -12   4        2.28        8.71     31.45 o 
  -6 -11   4       55.02       27.72     30.19 o 
  -5 -11   4       10.87       -0.50     24.68 o 
  -4 -11   4       92.77       82.19     23.59 o 
  -3 -11   4      997.61      932.48     57.00 o 
  -2 -11   4      766.41      744.07     48.11 o 
  -1 -11   4      251.41      286.99     42.75 o 
   0 -11   4       41.20       49.95     16.65 o 
   1 -11   4      286.43      380.49     33.56 o 
   2 -11   4       79.18       72.82     25.19 o 
   3 -11   4      164.89       95.82     30.63 o 
   4 -11   4        3.29       34.16     28.06 o 
   5 -11   4       63.83       15.68     46.17 o 
   6 -11   4        0.71       -8.99     44.46 o 
  -6 -10   4       69.04       58.92     31.68 o 
  -5 -10   4      108.69       93.77     31.38 o 
  -4 -10   4       88.60       70.93     27.84 o 
  -3 -10   4      894.88      912.84     54.74 o 
  -2 -10   4      226.63      190.93     24.60 o 
  -1 -10   4      990.74      938.20     51.60 o 
   0 -10   4      100.14       77.56     17.37 o 
   1 -10   4      211.42      329.15     40.19 o 
   2 -10   4      125.22      140.97     22.65 o 
   3 -10   4      791.36      631.23     59.36 o 
   4 -10   4      132.36       80.95     31.67 o 
   5 -10   4      400.70      252.91     63.08 o 
   6 -10   4        0.76      -12.39     38.64 o 
  -7  -9   4       36.08       36.43     40.20 o 
  -6  -9   4        6.18       15.75     26.47 o 
  -5  -9   4      169.99      166.52     43.94 o 
  -4  -9   4       87.44       74.06     20.59 o 
  -3  -9   4        0.96       -4.48     13.71 o 
  -2  -9   4      109.79      142.14     21.56 o 
  -1  -9   4      495.69      545.51     42.95 o 
   0  -9   4       47.25       84.39     17.43 o 
   1  -9   4      260.97      359.37     30.22 o 
   2  -9   4       54.06       50.42     22.69 o 
   3  -9   4      159.56      201.29     23.65 o 
   4  -9   4      183.69       96.33     45.45 o 
   5  -9   4       55.47       36.54     38.71 o 
   6  -9   4      105.25      120.70     53.86 o 
  -7  -8   4        4.00       40.30     53.00 o 
  -6  -8   4      136.10      152.69     35.78 o 
  -5  -8   4      224.43      138.19     32.47 o 
  -4  -8   4      126.93      188.27     25.51 o 
  -3  -8   4      245.72      228.61     25.18 o 
  -2  -8   4     1409.20     1335.08     64.20 o 
  -1  -8   4      378.11      382.90     35.92 o 
   0  -8   4     6086.13     5798.47    229.29 o 
   1  -8   4      219.25      228.81     23.25 o 
   2  -8   4     1110.81     1064.40     53.49 o 
   3  -8   4        0.73       15.40     15.29 o 
   4  -8   4        4.43       30.02     34.71 o 
   5  -8   4       17.16       79.23     40.18 o 
   6  -8   4       21.02       45.58     41.06 o 
   7  -8   4        5.43       23.55     45.82 o 
  -7  -7   4        7.36        3.14     28.13 o 
  -6  -7   4       33.29       53.28     27.88 o 
  -5  -7   4      319.25      293.61     37.86 o 
  -4  -7   4       57.78       58.53     23.96 o 
  -3  -7   4       76.67       39.73     15.43 o 
  -2  -7   4       14.55       26.33     12.98 o 
  -1  -7   4       39.02       27.93     13.74 o 
   0  -7   4       65.41       97.24     14.66 o 
   1  -7   4       34.00       63.78     14.77 o 
   2  -7   4      414.25      389.76     28.73 o 
   3  -7   4       80.50       70.30     18.93 o 
   4  -7   4       83.21      104.72     20.65 o 
   5  -7   4        5.90       -2.23     29.49 o 
   6  -7   4       82.01      150.07     51.45 o 
   7  -7   4        5.97       14.09     42.70 o 
  -7  -6   4       57.42       34.07     29.06 o 
  -6  -6   4       25.75       53.11     26.60 o 
  -5  -6   4        3.57       12.79     22.20 o 
  -4  -6   4       55.84       59.34     20.32 o 
  -3  -6   4      222.03      267.78     24.73 o 
  -2  -6   4       10.81       26.00     11.86 o 
  -1  -6   4     9948.64    10992.60    421.62 o 
   0  -6   4        7.38      -12.69      8.46 o 
   1  -6   4     8113.99     9642.94    379.32 o 
   2  -6   4       82.86       82.45     14.72 o 
   3  -6   4      202.33      225.80     25.68 o 
   4  -6   4        5.25      -18.45     27.66 o 
   5  -6   4      616.51      632.05     82.23 o 
   6  -6   4      117.62      155.12     51.69 o 
   7  -6   4      171.23      168.74     59.79 o 
  -8  -5   4       70.25      118.30     37.84 o 
  -7  -5   4       23.01       30.89     37.86 o 
  -6  -5   4       33.50       27.91     24.42 o 
  -5  -5   4       10.11       20.01     19.83 o 
  -4  -5   4      271.75      278.32     32.42 o 
  -3  -5   4      210.01      187.41     20.15 o 
  -2  -5   4     1306.41     1130.16     53.17 o 
  -1  -5   4       18.89       25.69      9.95 o 
   0  -5   4       39.29       53.22     19.33 o 
   1  -5   4      447.90      440.28     28.02 o 
   2  -5   4      182.94      227.76     19.96 o 
   3  -5   4      774.64      706.87     78.17 o 
   4  -5   4        0.09        1.00     23.03 o 
   5  -5   4      144.44      119.99     40.35 o 
   6  -5   4       58.82      116.53     43.94 o 
   7  -5   4      157.22      145.07     52.91 o 
   8  -5   4      141.83      155.29     61.67 o 
  -8  -4   4      134.78      128.75     37.80 o 
  -7  -4   4       71.36       79.25     30.78 o 
  -6  -4   4      133.85      151.92     31.55 o 
  -5  -4   4      106.74      107.89     26.40 o 
  -4  -4   4       17.56      117.89     22.12 o 
  -3  -4   4     2038.53     1983.59    104.82 o 
  -2  -4   4       16.77       18.64     12.38 o 
  -1  -4   4       82.48      115.81     13.95 o 
   0  -4   4      122.06      124.36     23.17 o 
   1  -4   4       87.29      103.29     11.44 o 
   2  -4   4      336.34      357.62     31.27 o 
   3  -4   4      377.00      315.18     46.34 o 
   4  -4   4        0.15       -3.00     21.21 o 
   5  -4   4       98.43       92.27     34.47 o 
   6  -4   4        3.59       29.19     36.59 o 
   7  -4   4        6.35       -5.93     35.35 o 
   8  -4   4       22.12      -11.16     41.82 o 
  -8  -3   4      141.52      149.43     48.75 o 
  -7  -3   4      247.29      189.93     39.52 o 
  -6  -3   4      620.37      652.73     69.19 o 
  -5  -3   4       87.03      111.75     33.39 o 
  -4  -3   4      789.11      823.65     53.00 o 
  -3  -3   4      580.03      589.59     41.84 o 
  -2  -3   4     5976.54     5398.80    211.01 o 
  -1  -3   4     1124.93     1200.31     52.75 o 
   0  -3   4       17.71       13.55      5.81 o 
   1  -3   4     1961.02     1919.23     69.18 o 
   2  -3   4     5033.48     4480.30    227.13 o 
   3  -3   4        0.04       -5.38     12.10 o 
   4  -3   4      947.56      918.55     60.13 o 
   5  -3   4     1490.78     1594.47    140.14 o 
   6  -3   4      227.16      225.13     50.04 o 
   7  -3   4       56.81      110.36     47.64 o 
   8  -3   4       60.77      120.63     43.36 o 
  -8  -2   4       22.20       82.39     34.08 o 
  -7  -2   4       19.31       31.79     39.77 o 
  -6  -2   4       56.66      131.35     28.32 o 
  -5  -2   4      744.11      730.15     77.09 o 
  -4  -2   4       24.35      112.07     19.94 o 
  -3  -2   4        4.54        9.05     12.30 o 
  -2  -2   4      827.61      749.63     44.58 o 
  -1  -2   4     1808.06     1665.96     58.74 o 
   0  -2   4     2914.76     2872.73     99.11 o 
   1  -2   4     1428.48     1397.54     53.26 o 
   2  -2   4      466.85      453.57     32.32 o 
   3  -2   4      104.35      136.36     20.37 o 
   4  -2   4     1236.05     1371.81     81.60 o 
   5  -2   4      572.00      619.90     91.42 o 
   6  -2   4      106.13      175.80     44.17 o 
   7  -2   4       47.62      108.41     40.00 o 
   8  -2   4      280.23      155.82     75.06 o 
  -7  -1   4       24.90       33.51     26.47 o 
  -6  -1   4      368.32      508.90    102.14 o 
  -5  -1   4     1261.35     1445.13     81.39 o 
  -4  -1   4      454.49      759.13     47.74 o 
  -3  -1   4      631.51      612.83     62.34 o 
  -2  -1   4      256.12      272.65     23.41 o 
  -1  -1   4      697.65      768.85     30.25 o 
   0  -1   4       51.44       77.81     15.94 o 
   1  -1   4     1046.89      973.74     42.99 o 
   2  -1   4      515.88      474.93     27.52 o 
   3  -1   4       14.68        1.63     14.24 o 
   4  -1   4      275.31      287.82     29.78 o 
   5  -1   4      460.77      501.61     44.07 o 
   6  -1   4      196.16      199.10     29.29 o 
   7  -1   4      283.21      291.12     46.77 o 
   8  -1   4       74.66       80.76     66.49 o 
  -7   0   4        0.15       15.36     24.47 o 
  -6   0   4     1318.49     1440.54     71.23 o 
  -5   0   4      565.12      576.29     37.93 o 
  -4   0   4     4051.24     3885.77    160.86 o 
  -3   0   4       58.96       62.06     12.17 o 
  -2   0   4      258.50      245.05     17.99 o 
  -1   0   4     2512.78     2161.02     85.83 o 
   0   0   4      797.55      780.27     34.56 o 
   1   0   4     1306.29     1293.74    120.84 o 
   2   0   4     2541.00     2157.55     94.09 o 
   3   0   4        4.15       -7.64      8.32 o 
   4   0   4     4305.76     4310.83    186.30 o 
   5   0   4     1588.07     1690.24     83.16 o 
   6   0   4       99.27      101.35     24.24 o 
   7   0   4      571.43      447.20     54.18 o 
   8   0   4       14.35       38.06     63.85 o 
  -8   1   4      133.37      142.78     64.02 o 
  -7   1   4        2.81       -1.41     42.17 o 
  -6   1   4     1279.85     1484.77     72.48 o 
  -5   1   4       92.32       88.19     21.67 o 
  -4   1   4      887.68      923.47     56.31 o 
  -3   1   4       78.49       77.46     12.40 o 
  -2   1   4        1.78        6.29     11.71 o 
  -1   1   4       94.39      149.33     23.52 o 
   0   1   4        0.12       -5.44      5.55 o 
   1   1   4      407.77      348.90     27.19 o 
   2   1   4       16.06       17.01      7.60 o 
   3   1   4      465.08      428.32     47.05 o 
   5   1   4      235.39      235.36     26.13 o 
   6   1   4      488.06      483.88     39.62 o 
   7   1   4      281.07      335.35     36.70 o 
   8   1   4        5.03      -15.28     52.10 o 
  -8   2   4      145.79      116.41     61.32 o 
  -7   2   4       10.57       71.89     43.46 o 
  -6   2   4     1816.39     1950.53     89.41 o 
  -5   2   4      111.84      140.28     19.68 o 
  -4   2   4     1232.09     1278.35     58.72 o 
  -3   2   4      515.91      492.56     29.50 o 
  -2   2   4        4.91       -3.05      7.03 o 
  -1   2   4      289.87      282.25     26.99 o 
   0   2   4     1538.91     1497.48     65.51 o 
   1   2   4        6.35       10.68     11.44 o 
   2   2   4       39.32       33.49     12.37 o 
   3   2   4      248.90      270.78     40.82 o 
   4   2   4      600.27      595.10     36.11 o 
   5   2   4        3.15      -11.37     13.12 o 
   6   2   4      194.80      248.00     38.51 o 
   7   2   4       17.77        5.69     26.62 o 
   8   2   4        5.64      -22.64     33.85 o 
  -8   3   4        1.70      -13.69     45.23 o 
  -7   3   4      126.12      133.27     56.39 o 
  -6   3   4        0.48      -24.85     36.89 o 
  -5   3   4      471.71      505.39     58.90 o 
  -4   3   4       66.17       68.64     12.90 o 
  -3   3   4     6052.60     5572.80    222.15 o 
  -2   3   4      898.90      871.75     48.12 o 
  -1   3   4     2568.75     2705.75    208.22 o 
   0   3   4       49.72       70.73     12.98 o 
   1   3   4      950.24     1222.00     46.00 o 
   2   3   4     2982.33     2764.93    143.79 o 
   3   3   4     2949.88     2814.30    148.28 o 
   4   3   4     2309.84     2890.98    154.82 o 
   5   3   4      658.78      713.86     55.95 o 
   6   3   4      136.07      179.25     34.27 o 
   7   3   4        0.11       46.98     38.15 o 
   8   3   4       47.07       58.42     43.70 o 
  -8   4   4       50.07       84.17     55.92 o 
  -7   4   4        0.08        7.16     43.94 o 
  -6   4   4        9.23      -47.31     31.54 o 
  -5   4   4      553.02      464.17     57.45 o 
  -4   4   4        9.43       42.34     12.73 o 
  -3   4   4      653.07      628.47     38.08 o 
  -2   4   4        0.39       17.32     21.02 o 
  -1   4   4      844.87     1029.80     87.87 o 
   0   4   4        2.73      -14.19      9.46 o 
   1   4   4     2666.48     2295.12     83.37 o 
   2   4   4       31.33       32.91     14.14 o 
   3   4   4      306.22      286.78     96.16 o 
   4   4   4       59.42       64.04     19.43 o 
   5   4   4      938.31      897.63     61.62 o 
   6   4   4       13.65      133.95     30.08 o 
   7   4   4        8.01      -12.25     21.54 o 
   8   4   4       15.41      -16.58     34.14 o 
  -8   5   4      120.78      187.43     66.14 o 
  -7   5   4       12.60       60.84     48.52 o 
  -6   5   4      343.57      342.13     71.13 o 
  -5   5   4      352.23      382.54     66.25 o 
  -4   5   4       87.81      199.82     45.82 o 
  -3   5   4     3631.07     4090.99    320.22 o 
  -2   5   4      107.47      138.61     33.01 o 
  -1   5   4     3027.51     3187.67    245.86 o 
   0   5   4       35.97       16.63     19.56 o 
   1   5   4      971.68     1289.29     58.72 o 
   2   5   4       10.93        7.97      7.77 o 
   3   5   4      543.11      685.20     36.98 o 
   4   5   4      107.31      106.71     22.15 o 
   5   5   4       91.85       65.51     23.78 o 
   6   5   4       97.70      160.54     32.18 o 
   7   5   4      142.13      222.71     32.51 o 
   8   5   4       30.13       31.11     27.70 o 
  -8   6   4        6.39       28.43     53.51 o 
  -7   6   4       66.60       91.04     56.91 o 
  -6   6   4      160.38      143.43     53.22 o 
  -5   6   4      242.87      252.32     59.21 o 
  -4   6   4      850.37      967.89     99.08 o 
  -3   6   4      113.40       90.39     34.01 o 
  -2   6   4      240.63      238.70     42.75 o 
  -1   6   4        2.46       12.21     18.97 o 
   0   6   4     1504.08     1409.70    115.94 o 
   1   6   4      530.23      452.74     25.31 o 
   2   6   4       37.97       44.09      9.26 o 
   3   6   4      363.92      419.00     23.48 o 
   4   6   4       10.58        0.48     15.69 o 
   5   6   4      735.38      792.08     69.35 o 
   6   6   4       49.81       40.59     20.47 o 
   7   6   4       87.00      106.71     30.37 o 
   8   6   4      232.55      201.70     65.37 o 
  -7   7   4      127.55      110.66     55.86 o 
  -6   7   4       25.69       67.19     46.81 o 
  -5   7   4      113.05      102.96     46.81 o 
  -4   7   4       37.26       27.20     33.30 o 
  -3   7   4       21.45       -9.45     22.85 o 
  -2   7   4      315.07      301.37     50.69 o 
  -1   7   4      210.29      219.55     40.88 o 
   0   7   4       16.60       -3.70     19.56 o 
   1   7   4        0.48       -1.15      9.29 o 
   2   7   4     2353.01     2062.15     75.50 o 
   3   7   4      518.44      531.07     27.58 o 
   4   7   4      661.26      661.78     60.61 o 
   5   7   4      486.62      567.01     39.24 o 
   6   7   4       30.52       61.87     26.68 o 
   7   7   4      155.22      209.50     55.66 o 
   8   7   4       88.81       37.17     53.92 o 
  -7   8   4       39.16       17.32     49.87 o 
  -6   8   4        4.01       29.02     42.70 o 
  -5   8   4       47.04       62.79     42.53 o 
  -4   8   4       33.80       60.32     38.77 o 
  -3   8   4        2.55      -13.92     26.01 o 
  -2   8   4      624.12      619.48     76.71 o 
  -1   8   4     4805.92     6313.22    323.07 o 
   0   8   4     8651.76     8736.82    653.31 o 
   1   8   4     6427.81     7120.94    242.15 o 
   2   8   4     1649.25     1615.89     69.24 o 
   3   8   4      129.52      169.04     16.61 o 
   4   8   4       21.96       22.49     12.24 o 
   5   8   4      101.23      136.08     19.87 o 
   6   8   4       26.05       61.89     18.86 o 
   7   8   4       20.93      -10.69     40.35 o 
   8   8   4      128.30       89.39     59.09 o 
  -7   9   4        0.43       67.55     53.69 o 
  -6   9   4        0.21      -34.42     37.06 o 
  -5   9   4       18.68       85.05     44.46 o 
  -4   9   4        2.81       -7.11     30.60 o 
  -3   9   4     1636.76     1374.34    130.21 o 
  -2   9   4        8.81       19.20     33.13 o 
  -1   9   4     2418.85     2577.38    139.07 o 
   0   9   4        0.14      -12.72      8.48 o 
   1   9   4      776.92     1080.52     63.14 o 
   2   9   4       55.58       15.94     18.39 o 
   3   9   4     1431.76     1302.62     53.42 o 
   4   9   4      396.36      403.51     24.83 o 
   5   9   4       84.84       70.43     23.93 o 
   6   9   4        2.35       11.14     25.73 o 
   7   9   4        2.09      -38.59     37.06 o 
  -7  10   4      176.57      224.02     73.48 o 
  -6  10   4        0.04       -9.75     43.82 o 
  -5  10   4       54.40       74.95     46.17 o 
  -4  10   4      108.72      105.78     49.10 o 
  -3  10   4      207.48      204.17     57.50 o 
  -2  10   4       75.15      107.19     44.93 o 
  -1  10   4       80.85       71.20     31.63 o 
   0  10   4        0.04      -13.51      9.01 o 
   1  10   4       15.74       24.12     10.86 o 
   2  10   4       73.48       61.08     13.04 o 
   3  10   4      153.50      141.02     17.37 o 
   4  10   4       12.79        6.64     12.67 o 
   5  10   4      365.25      373.57     33.83 o 
   6  10   4      142.76       91.11     31.56 o 
   7  10   4        9.24      -43.19     28.79 o 
  -6  11   4      146.78      241.87     70.07 o 
  -5  11   4      329.78      285.98     71.19 o 
  -4  11   4       33.48       54.79     47.46 o 
  -3  11   4      222.56      252.15     62.66 o 
  -2  11   4     1176.43     1153.55    116.35 o 
  -1  11   4        2.05        3.82     18.15 o 
   0  11   4       90.30      122.10     17.15 o 
   1  11   4        0.31        5.20     11.21 o 
   2  11   4     1144.23      991.19     40.12 o 
   3  11   4       61.00       52.00     14.36 o 
   4  11   4       24.70       26.07     15.23 o 
   5  11   4       61.36       73.74     22.69 o 
   6  11   4       61.83       49.60     31.33 o 
   7  11   4       12.55        0.31     30.11 o 
  -6  12   4       60.87       19.79     52.74 o 
  -5  12   4        9.29       42.29     50.28 o 
  -4  12   4      806.57      673.51     98.32 o 
  -3  12   4       75.26      126.57     54.86 o 
  -2  12   4        4.30       33.89     43.88 o 
  -1  12   4        9.79       26.62     18.88 o 
   0  12   4     1176.58     1185.41     51.90 o 
   1  12   4        2.19        7.08     12.48 o 
   2  12   4      248.78      295.27     25.73 o 
   3  12   4      496.67      462.20     30.30 o 
   4  12   4      277.77      279.16     48.94 o 
   5  12   4       14.43       -3.80     17.54 o 
   6  12   4      142.75       60.36     32.56 o 
  -5  13   4       62.10       35.71     49.63 o 
  -4  13   4      116.16      102.38     56.56 o 
  -3  13   4      163.34      161.70     58.85 o 
  -2  13   4        1.57      -12.15     40.35 o 
  -1  13   4      116.87      149.35     35.93 o 
   0  13   4        2.08        9.31     22.83 o 
   1  13   4       34.60       30.84     12.72 o 
   2  13   4      247.32      226.32     20.85 o 
   3  13   4       13.78       17.15     13.73 o 
   4  13   4       50.82       63.02     22.02 o 
   5  13   4        5.85       17.21     21.41 o 
   6  13   4       74.42       37.21     31.69 o 
  -5  14   4      581.45      581.95    103.96 o 
  -4  14   4      206.44      307.18     76.18 o 
  -3  14   4       85.94      195.65     67.02 o 
  -2  14   4      160.36      164.23     40.73 o 
  -1  14   4       12.57       62.59     30.91 o 
   0  14   4        1.04        6.43     15.96 o 
   1  14   4       34.57       41.94     16.58 o 
   2  14   4       57.41       49.77     19.69 o 
   3  14   4        0.83        0.90     17.05 o 
   4  14   4        8.31       -2.51     20.02 o 
   5  14   4      311.05      224.69     62.57 o 
  -4  15   4       17.13       65.90     57.09 o 
  -3  15   4      128.21      149.18     70.13 o 
  -2  15   4      252.96      223.06    102.26 o 
  -1  15   4      213.19      230.21     63.20 o 
   0  15   4        0.14      -18.46     28.11 o 
   1  15   4       21.63       30.68     15.54 o 
   2  15   4      208.17      214.97     26.75 o 
   3  15   4      365.80      385.09     59.03 o 
   4  15   4       64.33       56.75     25.00 o 
   5  15   4      119.10      141.97     30.71 o 
  -3  16   4        2.22       37.19     38.48 o 
  -2  16   4       81.93      158.33     44.39 o 
  -1  16   4      102.05      106.38     41.80 o 
   0  16   4      201.33      241.76     54.79 o 
   1  16   4        9.33       19.41     16.73 o 
   2  16   4       61.19       32.94     21.56 o 
   3  16   4      139.70      114.76     25.79 o 
   4  16   4        7.00      -43.88     29.25 o 
  -2  17   4       60.46      124.30     42.33 o 
  -1  17   4       26.01       35.39     36.41 o 
   0  17   4        1.70      -21.13     64.40 o 
   1  17   4       29.52       44.63     32.56 o 
   2  17   4       20.67       -1.85     23.05 o 
   3  17   4      134.81      115.93     26.54 o 
   0  18   4      157.24      173.71     43.12 o 
   1  18   4       56.40        8.26     59.32 o 
  -2 -15   5        1.92      -25.57     21.20 o 
  -1 -15   5      113.33      136.11     27.51 o 
   0 -15   5        0.43        2.64     21.47 o 
   1 -15   5       73.18       91.98     37.18 o 
   2 -15   5        5.45       15.61     31.07 o 
  -4 -14   5      133.84      145.42     32.60 o 
  -3 -14   5       55.77       45.34     42.69 o 
  -2 -14   5       23.19        7.78     19.50 o 
  -1 -14   5       17.96       21.29     19.68 o 
   0 -14   5        3.83       -1.24     18.35 o 
   1 -14   5      153.53      180.28     40.43 o 
   2 -14   5      208.12      165.32     63.38 o 
   3 -14   5        3.59       11.47     28.72 o 
  -4 -13   5      170.90      163.46     31.81 o 
  -3 -13   5       98.24      129.43     30.19 o 
  -2 -13   5      211.68      154.90     64.95 o 
  -1 -13   5       68.74       61.38     21.10 o 
   0 -13   5     2219.36     2335.90     95.28 o 
   1 -13   5       47.63       62.37     21.89 o 
   2 -13   5       23.81       50.25     29.03 o 
   3 -13   5        9.34       36.11     29.79 o 
   4 -13   5      246.92      247.19     46.12 o 
  -5 -12   5       60.43       51.47     24.85 o 
  -4 -12   5       57.50       63.19     23.17 o 
  -3 -12   5       14.80       35.29     19.71 o 
  -2 -12   5      164.10      159.63     40.80 o 
  -1 -12   5       41.64       51.22     23.15 o 
   0 -12   5        9.95        3.73     16.17 o 
   1 -12   5        6.50       12.84     17.81 o 
   2 -12   5       14.06      -10.12     23.72 o 
   3 -12   5      215.85      175.33     37.72 o 
   4 -12   5       14.29       55.13     42.34 o 
   5 -12   5       89.73       74.34     35.86 o 
  -6 -11   5        6.15       27.21     31.81 o 
  -5 -11   5      271.73      210.67     40.23 o 
  -4 -11   5      423.32      452.03     41.16 o 
  -3 -11   5      645.89      586.42     44.34 o 
  -2 -11   5       16.36       22.50     17.37 o 
  -1 -11   5     1664.21     1846.51     86.61 o 
   0 -11   5       92.21      115.35     19.81 o 
   1 -11   5     2591.68     2742.82    122.24 o 
   2 -11   5        9.91       -2.47     17.03 o 
   3 -11   5      289.14      285.46     42.92 o 
   4 -11   5       16.34       33.06     28.67 o 
   5 -11   5       19.55        2.00     27.88 o 
  -6 -10   5       69.69       66.22     33.40 o 
  -5 -10   5      118.33       85.95     31.31 o 
  -4 -10   5        1.07       13.22     18.47 o 
  -3 -10   5      253.30      324.93     32.69 o 
  -2 -10   5        8.60        3.65     15.99 o 
  -1 -10   5      415.87      474.36     61.52 o 
   0 -10   5      147.29      126.20     24.72 o 
   1 -10   5      473.57      585.22     41.44 o 
   2 -10   5      306.91      303.27     29.79 o 
   3 -10   5      387.48      419.91     47.71 o 
   4 -10   5       22.17       12.34     26.70 o 
   5 -10   5       63.27       75.48     32.68 o 
   6 -10   5       65.76       77.53     52.16 o 
  -6  -9   5        4.58      -25.91     23.69 o 
  -5  -9   5       30.37       41.50     26.09 o 
  -4  -9   5       58.99       63.68     21.15 o 
  -3  -9   5      858.27      878.50     52.87 o 
  -2  -9   5       20.65       19.83     15.98 o 
  -1  -9   5      390.96      407.40     38.02 o 
   0  -9   5       75.60      103.24     19.46 o 
   1  -9   5       64.80      107.47     20.92 o 
   2  -9   5       57.03       66.07     18.81 o 
   3  -9   5       31.01       12.21     16.38 o 
   4  -9   5       22.87       26.49     44.14 o 
   5  -9   5      205.87      274.06     63.49 o 
   6  -9   5        2.68       44.23     47.05 o 
  -7  -8   5       71.69       27.38     45.52 o 
  -6  -8   5        1.15       25.32     28.37 o 
  -5  -8   5      132.36      109.20     38.56 o 
  -4  -8   5      195.27      212.81     27.47 o 
  -3  -8   5       95.13       59.30     17.60 o 
  -2  -8   5      126.72      132.33     34.22 o 
  -1  -8   5       61.72      103.54     17.98 o 
   0  -8   5        0.49        4.87     12.21 o 
   1  -8   5        1.63        4.20     14.34 o 
   2  -8   5        3.55       -3.15     13.48 o 
   3  -8   5        0.43       -2.54     14.70 o 
   4  -8   5        2.21       30.37     35.42 o 
   5  -8   5       39.89       76.41     39.94 o 
   6  -8   5       55.30       25.14     39.59 o 
   7  -8   5        0.26       29.54     48.05 o 
  -7  -7   5       18.94       27.70     30.10 o 
  -6  -7   5        0.34        5.28     23.44 o 
  -5  -7   5      570.73      564.05     52.22 o 
  -4  -7   5      582.91      523.34     47.51 o 
  -3  -7   5      156.01      136.42     21.02 o 
  -2  -7   5      444.00      515.87     36.69 o 
  -1  -7   5       72.50       48.50     14.46 o 
   0  -7   5       61.36      117.37     17.07 o 
   1  -7   5        0.85        6.72     12.57 o 
   2  -7   5       97.18      127.30     62.90 o 
   3  -7   5      825.64      839.86     46.99 o 
   4  -7   5      374.41      433.37    132.01 o 
   5  -7   5      221.19      198.17     47.46 o 
   6  -7   5       89.84       91.04     47.10 o 
   7  -7   5       18.12       38.77     48.05 o 
  -7  -6   5       34.53       18.20     28.46 o 
  -6  -6   5       28.85        8.97     26.50 o 
  -5  -6   5        0.97      -27.86     18.98 o 
  -4  -6   5        3.72        0.51     16.50 o 
  -3  -6   5        5.03        0.02     12.67 o 
  -2  -6   5      161.23      197.47     21.35 o 
  -1  -6   5       29.22       52.70     21.26 o 
   0  -6   5        3.20        3.05     10.05 o 
   1  -6   5        0.58        5.28     14.73 o 
   2  -6   5      223.96      251.31     35.07 o 
   3  -6   5      535.03      502.18     39.94 o 
   4  -6   5        4.36       -4.94     25.49 o 
   5  -6   5       84.50       38.82     31.07 o 
   6  -6   5       95.66      210.16     55.39 o 
   7  -6   5       51.38      130.33     53.33 o 
  -7  -5   5       13.25       30.53     28.52 o 
  -6  -5   5       97.48      150.83     49.99 o 
  -5  -5   5      574.03      535.66     48.34 o 
  -4  -5   5      129.52      116.75     24.38 o 
  -3  -5   5      746.09      803.19     43.60 o 
  -2  -5   5       21.49       15.85     11.08 o 
  -1  -5   5      577.75      664.36     44.77 o 
   0  -5   5      526.13      649.22    124.81 o 
   1  -5   5      447.82      582.40     33.33 o 
   2  -5   5      376.47      381.63     26.78 o 
   3  -5   5      530.96      433.76     58.96 o 
   4  -5   5       15.04       11.51     27.61 o 
   5  -5   5        4.43        9.86     27.84 o 
   6  -5   5       11.96       25.73     35.83 o 
   7  -5   5      229.38      227.24     60.44 o 
  -8  -4   5       24.76       32.03     33.03 o 
  -7  -4   5       71.60       54.25     29.81 o 
  -6  -4   5      256.43      287.37     60.17 o 
  -5  -4   5       16.81       33.32     20.35 o 
  -4  -4   5      106.86       86.72     21.94 o 
  -3  -4   5      586.75      659.03     46.73 o 
  -2  -4   5     1193.95     1065.21     50.63 o 
  -1  -4   5      563.52      668.87     34.95 o 
   0  -4   5        9.04       15.10      6.48 o 
   1  -4   5      567.71      571.81     26.28 o 
   2  -4   5      383.80      320.77     24.05 o 
   3  -4   5      595.20      585.22     45.79 o 
   4  -4   5        2.68       29.56     24.38 o 
   5  -4   5       59.39       71.60     36.65 o 
   6  -4   5       15.90       10.16     31.18 o 
   7  -4   5      162.54       98.97     48.52 o 
   8  -4   5        0.92       31.54     72.66 o 
  -8  -3   5      186.05      128.21     38.42 o 
  -7  -3   5       11.63       39.15     28.20 o 
  -6  -3   5       27.11       36.97     38.36 o 
  -5  -3   5       56.31       87.39     32.92 o 
  -4  -3   5       26.13       26.62     16.50 o 
  -3  -3   5      982.32     1007.70     60.04 o 
  -2  -3   5     1224.63     1413.31     63.20 o 
  -1  -3   5       22.75       34.24      7.03 o 
   0  -3   5     2240.72     2566.04     90.54 o 
   1  -3   5       96.50      109.70     11.00 o 
   2  -3   5     1024.22     1145.27     52.94 o 
   3  -3   5     2150.39     2096.01    114.38 o 
   4  -3   5     1124.23     1085.76     68.01 o 
   5  -3   5       63.79       62.06     22.68 o 
   6  -3   5       46.51       67.78     35.48 o 
   7  -3   5       45.73       45.96     38.94 o 
   8  -3   5      282.06      179.84     80.82 o 
  -8  -2   5       12.57       -6.40     44.17 o 
  -7  -2   5      450.12      541.97    100.70 o 
  -6  -2   5      136.05      161.02     57.33 o 
  -5  -2   5       22.33       25.69     19.25 o 
  -4  -2   5       76.45      100.64     26.84 o 
  -3  -2   5      469.38      500.05     37.74 o 
  -2  -2   5       73.77       93.14     10.26 o 
  -1  -2   5       17.44       25.68      8.30 o 
   0  -2   5        9.53        2.67      6.48 o 
   1  -2   5        9.25        7.04      8.42 o 
   2  -2   5      361.93      360.06     25.15 o 
   3  -2   5       34.20       21.58     26.58 o 
   4  -2   5      122.53      162.59     37.91 o 
   5  -2   5      337.69      278.98     34.34 o 
   6  -2   5      310.17      329.43     44.43 o 
   7  -2   5      103.66       89.38     35.83 o 
   8  -2   5       71.63      145.37     73.77 o 
  -7  -1   5      169.45      202.65     35.59 o 
  -6  -1   5        0.24       25.95     21.23 o 
  -5  -1   5      219.80      228.08     71.27 o 
  -4  -1   5      372.93      476.38     36.93 o 
  -3  -1   5      890.99      903.03     53.04 o 
  -2  -1   5       55.94       66.33     14.66 o 
  -1  -1   5     2697.53     2307.88     92.15 o 
   0  -1   5      616.06      576.51     24.24 o 
   1  -1   5     2477.72     2232.55    109.60 o 
   2  -1   5       88.87       81.03     12.18 o 
   3  -1   5      467.54      454.64     29.49 o 
   4  -1   5      537.78      596.50     37.64 o 
   5  -1   5      487.72      468.99     36.46 o 
   6  -1   5      560.74      514.15     42.63 o 
   7  -1   5        9.35      -12.13     28.22 o 
   8  -1   5       29.26      114.88     67.31 o 
  -7   0   5      108.81      177.15     85.02 o 
  -6   0   5      518.21      522.04    124.75 o 
  -5   0   5       14.96        7.99     19.21 o 
  -4   0   5      142.26      165.35     35.83 o 
  -3   0   5      714.68      742.79     38.48 o 
  -2   0   5        4.12      -14.67     23.20 o 
  -1   0   5       48.73       48.54     10.38 o 
   0   0   5       79.44       88.85     14.96 o 
   1   0   5       88.11       80.39      9.38 o 
   2   0   5       29.11       41.94     11.40 o 
   3   0   5       10.79      -10.73      9.40 o 
   4   0   5     2038.26     1916.65     89.34 o 
   5   0   5      751.98      956.87     77.15 o 
   6   0   5     1190.08     1182.35     65.91 o 
   7   0   5      160.78      194.47     31.22 o 
   8   0   5      139.04      101.96     67.55 o 
  -7   1   5       24.30       21.09     46.51 o 
  -6   1   5        1.32       12.94     17.18 o 
  -5   1   5       42.34       24.52     15.06 o 
  -4   1   5      492.44      488.33     31.04 o 
  -3   1   5      104.28      134.92     15.57 o 
  -2   1   5      415.86      413.93     24.34 o 
  -1   1   5      105.89      115.94     11.60 o 
   0   1   5     1544.37      783.35     66.84 o 
   1   1   5      588.67      537.52     35.41 o 
   2   1   5        8.17       -0.75     12.04 o 
   3   1   5       70.00       87.30     13.22 o 
   4   1   5      262.62      915.07     60.79 o 
   5   1   5      153.41      165.86     29.28 o 
   6   1   5       87.24      279.64     54.83 o 
   7   1   5       17.88       17.76     21.36 o 
   8   1   5      146.54      273.47     82.58 o 
  -8   2   5       90.15       34.42     49.69 o 
  -7   2   5       54.41      -15.39     41.47 o 
  -6   2   5       17.57       29.29     18.31 o 
  -5   2   5       59.33       37.15     17.77 o 
  -4   2   5      369.87      315.73     38.29 o 
  -3   2   5      325.35      348.13     23.01 o 
  -2   2   5     6214.25     5369.84    262.18 o 
  -1   2   5      111.19      124.05     25.96 o 
   0   2   5       77.64       81.16     10.94 o 
   1   2   5      148.77      194.39     20.57 o 
   2   2   5     6504.56     5794.84    293.18 o 
   3   2   5     1077.05      973.31     78.82 o 
   4   2   5      505.47      580.91     35.59 o 
   5   2   5      289.21      349.82     30.66 o 
   6   2   5      620.57      766.60     66.31 o 
   7   2   5        0.06       17.81     27.21 o 
   8   2   5      233.04      237.17     78.65 o 
  -8   3   5      122.82      185.25     67.55 o 
  -7   3   5        6.85       -4.58     41.29 o 
  -6   3   5      139.05      184.36     57.86 o 
  -5   3   5      779.45      797.55     43.67 o 
  -4   3   5      284.30      372.87     34.67 o 
  -3   3   5      380.22      379.79     31.68 o 
  -2   3   5      123.81      188.55     41.67 o 
  -1   3   5        3.22      -10.93     15.16 o 
   0   3   5       61.06       95.09     14.32 o 
   1   3   5        1.62       10.16     11.74 o 
   2   3   5       16.61       -5.63     11.24 o 
   3   3   5       12.72      -10.81     11.46 o 
   4   3   5      143.84      231.45     28.83 o 
   5   3   5       74.59      119.88     37.47 o 
   6   3   5      417.24      679.72    146.40 o 
   7   3   5        0.22        6.19     28.62 o 
   8   3   5      273.26      245.43     49.88 o 
  -8   4   5        2.70       42.41     54.51 o 
  -7   4   5      877.01      972.94    124.63 o 
  -6   4   5       14.90      -11.10     36.01 o 
  -5   4   5      988.62     1128.53    114.71 o 
  -4   4   5      220.71      202.34     17.85 o 
  -3   4   5      280.18      194.20     19.62 o 
  -2   4   5      765.28      738.64     43.90 o 
  -1   4   5      825.69      826.05     74.47 o 
   0   4   5        4.89      -12.95      9.81 o 
   1   4   5      447.99      467.61     21.48 o 
   2   4   5       99.20      122.13     11.86 o 
   3   4   5       46.16       20.07     14.90 o 
   4   4   5       14.86       52.77     22.26 o 
   5   4   5      905.84      939.63     76.32 o 
   6   4   5       10.88        1.61     23.44 o 
   7   4   5      157.87      117.55     35.95 o 
   8   4   5       20.26       30.17     28.06 o 
  -8   5   5       64.33      118.76     59.56 o 
  -7   5   5      219.43       76.59     55.03 o 
  -6   5   5        0.33       -4.41     36.36 o 
  -5   5   5       79.16       64.85     37.23 o 
  -4   5   5        7.25      -20.97     26.07 o 
  -3   5   5       83.53       34.60     28.96 o 
  -2   5   5      253.49      270.12     22.26 o 
   0   5   5      100.40      102.69     16.41 o 
   1   5   5     1544.94     1226.87     47.58 o 
   2   5   5        0.58      -10.64      7.10 o 
   3   5   5      135.38      152.27     26.60 o 
   4   5   5      109.83      124.66     24.35 o 
   5   5   5     1488.69     1389.50     86.40 o 
   6   5   5      190.26      180.64     33.37 o 
   7   5   5       28.50       41.59     30.00 o 
   8   5   5        6.24      -15.08     26.47 o 
  -7   6   5        6.09       -6.46     44.29 o 
  -6   6   5        9.24       63.73     46.46 o 
  -5   6   5       69.50       36.83     38.30 o 
  -4   6   5        3.29       -8.34     27.07 o 
  -3   6   5        6.28      -18.73     23.03 o 
  -2   6   5       66.09       40.29     26.90 o 
  -1   6   5      275.40      364.50     48.57 o 
   0   6   5        0.32       21.90     20.02 o 
   1   6   5      147.20      154.23     28.98 o 
   2   6   5       82.79      104.48     13.19 o 
   3   6   5      397.14      446.01     31.75 o 
   4   6   5      223.30      247.83    112.39 o 
   5   6   5       93.87      129.59     26.34 o 
   6   6   5      218.45      222.55     41.67 o 
   7   6   5       10.68       21.96     26.74 o 
   8   6   5       74.81      148.49     48.02 o 
  -7   7   5        0.34       36.54     52.45 o 
  -6   7   5      313.25      347.66     73.19 o 
  -5   7   5      121.69       97.97     46.64 o 
  -4   7   5     1038.96     1127.24    114.24 o 
  -3   7   5      305.53      348.82     57.09 o 
  -2   7   5       48.53       43.05     29.08 o 
  -1   7   5       32.65       36.18     27.20 o 
   0   7   5     3472.40     3065.60    237.82 o 
   1   7   5       18.23       15.57     10.73 o 
   2   7   5      146.51      133.90     15.45 o 
   3   7   5      214.99      200.95     27.39 o 
   4   7   5      637.09      762.37     67.29 o 
   5   7   5       79.82       88.60     25.16 o 
   6   7   5      122.52      197.95     34.69 o 
   7   7   5       46.76       69.32     28.65 o 
   8   7   5        3.21      -64.40     42.94 o 
  -7   8   5        6.93        6.05     46.28 o 
  -6   8   5        0.02       79.47     51.45 o 
  -5   8   5       47.81       52.22     41.17 o 
  -4   8   5        6.11        7.16     32.54 o 
  -3   8   5      255.00      234.53     50.69 o 
  -2   8   5       29.59       92.57     36.65 o 
  -1   8   5      218.00      232.88     43.88 o 
   0   8   5       10.78      -30.57     20.39 o 
   1   8   5       84.04      102.55     15.71 o 
   2   8   5       55.14       36.69     11.67 o 
   3   8   5      498.90      517.16     28.64 o 
   4   8   5      302.88      279.51     22.51 o 
   5   8   5      190.16      194.10     32.52 o 
   6   8   5      223.49      272.33     32.38 o 
   7   8   5       69.99      122.69     54.86 o 
   8   8   5      186.29      147.83     64.14 o 
  -7   9   5        7.51        7.93     53.98 o 
  -6   9   5        8.48       30.02     45.87 o 
  -5   9   5      112.76      130.04     53.39 o 
  -4   9   5       20.86       -0.71     36.71 o 
  -3   9   5      371.61      376.55     65.02 o 
  -2   9   5       15.02      -10.63     28.89 o 
  -1   9   5       17.62       29.43     31.25 o 
   0   9   5       58.85       71.25     32.07 o 
   1   9   5       31.41       50.72     13.92 o 
   2   9   5      217.60      195.87     17.81 o 
   3   9   5       91.78      102.83     16.55 o 
   4   9   5       27.41       34.47     13.97 o 
   5   9   5       84.62       54.55     18.89 o 
   6   9   5        1.56       -9.20     20.19 o 
   7   9   5      253.42      114.94     54.39 o 
  -7  10   5      117.18      141.20     67.19 o 
  -6  10   5        3.27      -46.23     39.18 o 
  -5  10   5      198.85      191.00     61.50 o 
  -4  10   5      253.38      300.43     66.49 o 
  -3  10   5      130.01      138.74     47.58 o 
  -2  10   5      234.20      130.27     49.40 o 
  -1  10   5      348.60      336.64     34.01 o 
   0  10   5       51.59       45.24     16.90 o 
   1  10   5      332.71      369.16     38.49 o 
   2  10   5       53.77       68.88     18.15 o 
   3  10   5      963.38      900.33     41.76 o 
   4  10   5       42.31       77.53     16.98 o 
   5  10   5        7.37        2.75     14.90 o 
   6  10   5       46.51       56.67     46.51 o 
   7  10   5       49.17        6.40     50.45 o 
  -6  11   5      121.70       74.47     56.56 o 
  -5  11   5       23.71       41.88     46.17 o 
  -4  11   5       83.09      110.71     50.10 o 
  -3  11   5      238.30      353.65     69.84 o 
  -2  11   5       22.62        2.52     38.24 o 
  -1  11   5      172.49      259.35     32.58 o 
   0  11   5      103.37      151.60     23.62 o 
   1  11   5       58.68       87.99     14.75 o 
   2  11   5       46.92       41.92     12.88 o 
   3  11   5      270.89      304.27     24.54 o 
   4  11   5      151.57      123.34     18.88 o 
   5  11   5      296.34      217.63     28.77 o 
   6  11   5        6.67       -8.84     28.11 o 
   7  11   5        0.98      -26.14     45.64 o 
  -6  12   5      256.62      242.69     72.54 o 
  -5  12   5       92.44      150.78     60.98 o 
  -4  12   5       42.47       39.64     47.16 o 
  -3  12   5       65.71      155.95     57.74 o 
  -2  12   5      713.40      653.49     94.39 o 
  -1  12   5        2.84       -1.88     38.71 o 
   0  12   5        4.07       -0.93     15.20 o 
   1  12   5       29.20       18.35     12.75 o 
   2  12   5      177.97      166.34     18.59 o 
   3  12   5      140.33      108.26     17.76 o 
   4  12   5       17.83        6.60     14.29 o 
   5  12   5      553.42      437.65     38.97 o 
   6  12   5        1.63       21.98     42.49 o 
  -5  13   5       16.82      131.98     62.14 o 
  -4  13   5       23.73       60.20     49.40 o 
  -3  13   5       75.85      133.63     56.62 o 
  -2  13   5        2.43       30.49     42.29 o 
  -1  13   5      380.44      329.77     45.44 o 
   0  13   5      964.01      967.13     80.26 o 
   1  13   5      345.95      316.40     23.78 o 
   2  13   5      125.41      115.03     18.26 o 
   3  13   5      115.69       85.81     18.35 o 
   4  13   5      439.36      418.03     37.10 o 
   5  13   5        2.54       -8.78     19.69 o 
   6  13   5      149.33      172.24     40.19 o 
  -5  14   5       32.26       77.65     60.03 o 
  -4  14   5      159.76      117.18     56.44 o 
  -3  14   5      138.60      118.41     60.91 o 
  -2  14   5        2.00      -25.19     40.06 o 
  -1  14   5        1.50      -15.65     26.27 o 
   0  14   5        5.59      -12.79     19.60 o 
   1  14   5        1.76      -11.72     13.47 o 
   2  14   5       41.95       52.50     15.78 o 
   3  14   5       49.06       43.06     16.03 o 
   4  14   5        3.76       18.40     20.47 o 
   5  14   5       99.99       85.11     27.24 o 
  -4  15   5      118.55      152.66     65.73 o 
  -3  15   5      119.99      202.93     69.78 o 
  -2  15   5        6.87       17.51     32.46 o 
  -1  15   5       36.70       51.84     53.86 o 
   0  15   5       10.70       31.24     28.40 o 
   1  15   5        5.32       -2.61     15.15 o 
   2  15   5      179.66      180.16     21.15 o 
   3  15   5       29.98       28.22     20.28 o 
   4  15   5      278.75      224.38     30.25 o 
   5  15   5      307.22      274.64     35.28 o 
  -3  16   5       28.67       40.12     53.80 o 
  -2  16   5       19.17        5.02     38.10 o 
  -1  16   5       73.72      106.28     58.90 o 
   0  16   5       21.66       15.10     23.31 o 
   1  16   5       96.97       86.41     20.25 o 
   2  16   5       28.22       50.22     24.10 o 
   3  16   5      316.54      297.90     73.74 o 
   4  16   5        0.09      -29.32     19.55 o 
  -2  17   5       11.34       16.35     43.14 o 
  -1  17   5       22.04       12.61     42.06 o 
   0  17   5       71.21      114.52     68.24 o 
   1  17   5        0.35       30.69     21.99 o 
   2  17   5       31.27      -17.40     19.96 o 
   3  17   5       13.31       29.77     21.90 o 
  -1  18   5       69.08      121.44     42.98 o 
   0  18   5       39.94       32.55     25.61 o 
   1  18   5       19.26       43.12     29.90 o 
  -1 -15   6        5.42      -21.99     20.43 o 
   0 -15   6        1.74       30.86     23.40 o 
   1 -15   6        0.07        3.40     30.02 o 
  -3 -14   6      165.47      223.49     35.64 o 
  -2 -14   6       48.57       15.31     21.07 o 
  -1 -14   6       50.95       36.97     21.14 o 
   0 -14   6      378.16      488.34     43.92 o 
   1 -14   6        4.41       14.06     28.35 o 
   2 -14   6       16.54       49.72     30.24 o 
   3 -14   6       84.66       83.22     36.30 o 
  -4 -13   6       19.28       65.82     27.27 o 
  -3 -13   6       85.95       57.48     23.64 o 
  -2 -13   6       67.57       61.72     23.56 o 
  -1 -13   6       11.26        6.95     19.28 o 
   0 -13   6       12.12        5.19     17.75 o 
   1 -13   6       60.62       72.74     24.39 o 
   2 -13   6        0.28       13.65     27.15 o 
   3 -13   6       88.94      104.92     35.19 o 
   4 -13   6      296.33      271.12     47.93 o 
  -5 -12   6       45.67       53.31     33.45 o 
  -4 -12   6       17.11       40.70     24.35 o 
  -3 -12   6       25.08       13.15     24.53 o 
  -2 -12   6       18.20        3.68     26.40 o 
  -1 -12   6       19.68       38.49     22.31 o 
   0 -12   6        6.72        2.01     15.50 o 
   1 -12   6      117.92      117.55     25.47 o 
   2 -12   6        4.41       43.50     42.90 o 
   3 -12   6       18.19      -19.00     26.36 o 
   4 -12   6        9.33       21.28     54.39 o 
  -5 -11   6      227.01      235.12     44.35 o 
  -4 -11   6        2.73       18.41     20.37 o 
  -3 -11   6      957.37      886.32     56.99 o 
  -2 -11   6      110.97      136.10     24.79 o 
  -1 -11   6      446.07      539.98     48.69 o 
   0 -11   6       80.55      103.62     23.74 o 
   1 -11   6      911.65      917.02     63.26 o 
   2 -11   6      168.66      155.89     25.01 o 
   3 -11   6     1158.39     1009.77     82.61 o 
   4 -11   6        1.88       31.75     29.01 o 
   5 -11   6       89.62       70.25     34.73 o 
  -6 -10   6        0.05       -5.75     27.77 o 
  -5 -10   6       39.31       43.56     28.46 o 
  -4 -10   6        0.34      -16.12     16.72 o 
  -3 -10   6      141.59      172.70     26.63 o 
  -2 -10   6       18.69       15.83     17.23 o 
  -1 -10   6     1891.35     1938.33    108.12 o 
   0 -10   6       91.76      151.60     23.60 o 
   1 -10   6     1165.39     1492.08     73.83 o 
   2 -10   6      114.28      131.23     22.83 o 
   3 -10   6      143.67      111.63     31.35 o 
   4 -10   6      151.58      174.89     49.07 o 
   5 -10   6      128.74      132.99     36.69 o 
   6 -10   6       29.32       42.49     35.14 o 
  -6  -9   6       22.77        2.13     27.59 o 
  -5  -9   6       44.96       69.69     29.41 o 
  -4  -9   6      143.69      202.72     34.11 o 
  -3  -9   6      332.22      352.11     42.61 o 
  -2  -9   6      187.68      266.27     34.28 o 
  -1  -9   6       62.53       71.57     19.29 o 
   0  -9   6        0.89      -11.74     14.66 o 
   1  -9   6      174.72      199.87     29.32 o 
   2  -9   6       39.78       33.18     16.70 o 
   3  -9   6      235.60      242.88     34.13 o 
   4  -9   6      246.42      241.84     42.47 o 
   5  -9   6       89.46       72.71     32.35 o 
   6  -9   6      139.98      137.09     56.03 o 
  -7  -8   6      180.20      142.60     38.69 o 
  -6  -8   6       56.13       54.37     36.95 o 
  -5  -8   6        0.46       15.54     22.67 o 
  -4  -8   6        5.14      120.05     22.42 o 
  -3  -8   6        7.84        2.41     15.29 o 
  -2  -8   6      731.40      692.72     45.27 o 
  -1  -8   6       26.79       24.47     15.12 o 
   0  -8   6     3592.46     3349.78    139.01 o 
   1  -8   6       68.93       55.44     17.51 o 
   2  -8   6      527.62      614.72     43.49 o 
   3  -8   6       37.00       28.92     16.65 o 
   4  -8   6      166.12      199.23     35.14 o 
   5  -8   6       38.40       72.60     40.41 o 
   6  -8   6      127.57      191.82     58.38 o 
  -7  -7   6      425.60      362.20     49.37 o 
  -6  -7   6      188.21      166.17     35.89 o 
  -5  -7   6      176.00      167.30     41.71 o 
  -4  -7   6       59.19       34.12     21.94 o 
  -3  -7   6      139.03      174.71     24.71 o 
  -2  -7   6        7.37       15.07     14.71 o 
  -1  -7   6        3.33       15.77     12.75 o 
   0  -7   6        9.58       32.34     14.21 o 
   1  -7   6      209.64      253.23     24.98 o 
   2  -7   6       96.27       79.75     17.29 o 
   3  -7   6       13.67        1.33     17.89 o 
   4  -7   6       65.85       70.78     21.44 o 
   5  -7   6      277.87      220.73     53.04 o 
   6  -7   6        4.33       42.58     42.75 o 
   7  -7   6       45.94       39.88     47.39 o 
  -7  -6   6        6.54       42.46     29.22 o 
  -6  -6   6       23.50       42.15     27.01 o 
  -5  -6   6      636.12      593.24     52.77 o 
  -4  -6   6       88.17      127.71     27.28 o 
  -3  -6   6       14.87       11.23     14.34 o 
  -2  -6   6      200.13      190.85     22.11 o 
  -1  -6   6     2166.64     2403.91    102.19 o 
   0  -6   6     1879.95     1929.21     84.12 o 
   1  -6   6     2287.56     2416.27    103.95 o 
   2  -6   6       30.63       39.73     27.07 o 
   3  -6   6       29.91       37.37     14.65 o 
   4  -6   6      362.07      448.74     66.72 o 
   5  -6   6       99.66       74.36     36.18 o 
   6  -6   6        1.80       -4.00     36.95 o 
   7  -6   6      304.67      284.22     68.72 o 
  -7  -5   6        0.11       23.76     30.21 o 
  -6  -5   6      111.18      127.64     31.90 o 
  -5  -5   6        8.52       14.78     22.32 o 
  -4  -5   6      276.13      350.96     36.98 o 
  -3  -5   6       67.58       38.93     14.61 o 
  -2  -5   6      677.85      703.71     40.38 o 
  -1  -5   6        7.94       -1.34     10.67 o 
   0  -5   6      154.88      212.16     16.49 o 
   1  -5   6       79.87       70.39     12.68 o 
   2  -5   6       18.51       12.14     11.15 o 
   3  -5   6      258.39      204.76     22.97 o 
   4  -5   6        5.13        5.11     25.90 o 
   5  -5   6        3.36       -5.88     28.08 o 
   6  -5   6       48.33       57.91     38.24 o 
   7  -5   6      421.31      352.03     60.20 o 
  -7  -4   6        0.46      -14.99     24.86 o 
  -6  -4   6      338.46      327.76     40.68 o 
  -5  -4   6       35.44        8.19     19.43 o 
  -4  -4   6     1107.11     1084.48     67.25 o 
  -3  -4   6       71.28       65.37     19.73 o 
  -2  -4   6        6.00        6.07     10.55 o 
  -1  -4   6      337.18      292.99     17.52 o 
   0  -4   6      129.70      101.56     11.05 o 
   1  -4   6       52.03       33.47      9.10 o 
   2  -4   6      461.33      475.96     50.00 o 
   3  -4   6        4.95        2.98     14.35 o 
   4  -4   6       95.59      106.09     24.14 o 
   5  -4   6       97.50      123.47     38.12 o 
   6  -4   6       63.82       96.85     40.12 o 
   7  -4   6        0.98      -32.37     59.03 o 
  -8  -3   6       92.01       56.27     34.75 o 
  -7  -3   6        2.39      -32.82     24.77 o 
  -6  -3   6      210.82      226.36     79.59 o 
  -5  -3   6      182.83      232.13     31.45 o 
  -4  -3   6      147.66      109.85     22.57 o 
  -3  -3   6       18.74        6.47     15.03 o 
  -2  -3   6     1670.84     1364.54     61.83 o 
  -1  -3   6      668.75      719.57     26.87 o 
   0  -3   6        8.42       -0.01      7.01 o 
   1  -3   6      441.91      481.85     28.03 o 
   2  -3   6     2623.20     2120.29     90.95 o 
   3  -3   6      465.75      489.04     38.13 o 
   4  -3   6       15.18       10.01     15.51 o 
   5  -3   6       58.95       57.65     19.61 o 
   6  -3   6      647.09      537.68     56.58 o 
   7  -3   6       11.26        6.29     55.86 o 
   8  -3   6       10.36        1.35     65.49 o 
  -7  -2   6       64.84      104.74     30.56 o 
  -6  -2   6       12.44       52.71     52.91 o 
  -5  -2   6      116.81      123.06     24.99 o 
  -4  -2   6       79.87      254.74     44.90 o 
  -3  -2   6       21.44       19.97     17.09 o 
  -2  -2   6     1382.02     1435.74     61.31 o 
  -1  -2   6       97.80      105.48      8.99 o 
   0  -2   6     2816.64     2924.90    102.85 o 
   1  -2   6      447.41      435.55     25.29 o 
   2  -2   6     1161.28     1114.03     45.54 o 
   3  -2   6      391.91      414.31     30.19 o 
   4  -2   6       28.23       16.88     13.49 o 
   5  -2   6       37.03       44.34     18.13 o 
   6  -2   6      367.51      332.43     35.77 o 
   7  -2   6        7.47       -0.17     55.80 o 
   8  -2   6        5.81       79.06     66.49 o 
  -7  -1   6      341.72      363.25    101.40 o 
  -6  -1   6        3.17       24.97     21.29 o 
  -5  -1   6      216.42      268.59     32.00 o 
  -4  -1   6       70.99      111.37     27.11 o 
  -3  -1   6     1176.42      981.52     57.60 o 
  -2  -1   6      260.77      268.76     18.57 o 
  -1  -1   6     1116.83     1020.34     45.01 o 
   0  -1   6       36.15       35.23      7.67 o 
   1  -1   6      745.72      778.37     36.98 o 
   2  -1   6       18.00       16.38      7.97 o 
   3  -1   6        2.85       20.68     13.08 o 
   4  -1   6       27.77       29.19     19.89 o 
   5  -1   6      117.27       86.64     20.82 o 
   6  -1   6      100.46      112.65     25.24 o 
   7  -1   6        2.26       52.22     55.80 o 
   8  -1   6       19.56      -33.83     56.15 o 
  -7   0   6       22.82       -7.57     24.61 o 
  -6   0   6       48.17       54.43     46.28 o 
  -5   0   6       70.39       83.21     21.18 o 
  -4   0   6       16.34       28.71     16.11 o 
  -3   0   6       69.86       52.49     14.73 o 
  -2   0   6       12.52       34.24     12.88 o 
  -1   0   6     1476.74     1471.17     73.53 o 
   0   0   6       19.39       15.37     10.08 o 
   1   0   6     2051.56     1892.71     93.65 o 
   2   0   6        0.24       -1.37      6.18 o 
   3   0   6      451.60      423.30     34.95 o 
   4   0   6       24.95       68.18     14.39 o 
   5   0   6      573.03      612.09     42.36 o 
   6   0   6        0.03       -4.49     18.07 o 
   7   0   6       27.88       57.14     30.98 o 
   8   0   6       34.84       24.79     66.66 o 
  -7   1   6        1.01      -20.20     39.52 o 
  -6   1   6      100.69      185.50     26.34 o 
  -5   1   6       61.68       72.94     27.24 o 
  -4   1   6       28.56       87.45     19.47 o 
  -3   1   6       97.42      129.81     16.12 o 
  -2   1   6        1.56       -4.99      9.03 o 
  -1   1   6      112.35      149.91     14.03 o 
   0   1   6       89.64      108.93     15.32 o 
   1   1   6      363.30      431.65     79.08 o 
   2   1   6        6.77        5.55     12.41 o 
   3   1   6      197.47      191.75     17.59 o 
   4   1   6      112.02       91.01     15.84 o 
   5   1   6        2.55        9.84     15.42 o 
   6   1   6       20.20      103.64     23.96 o 
   7   1   6      116.20       88.32     34.92 o 
   8   1   6       46.47       54.21     65.20 o 
  -8   2   6        0.37      -55.92     46.11 o 
  -7   2   6        0.39       67.37     48.34 o 
  -6   2   6      408.29      440.88     83.27 o 
  -5   2   6      106.35      116.72     20.07 o 
  -4   2   6     2019.01     2133.87     92.98 o 
  -3   2   6       25.06       -3.12     14.82 o 
  -2   2   6      433.03      432.24     31.38 o 
  -1   2   6      142.65      153.77     17.91 o 
   0   2   6    10582.03     9916.96    490.24 o 
   1   2   6      527.88      469.42     57.74 o 
   2   2   6      874.14      774.09     49.63 o 
   3   2   6       27.88       18.94     15.81 o 
   4   2   6      362.86      339.90     26.73 o 
   5   2   6      225.43      256.32     49.69 o 
   6   2   6       58.41       97.57     32.12 o 
   7   2   6      119.79      189.40     43.64 o 
   8   2   6      358.27      323.46    119.12 o 
  -8   3   6        8.26       38.36     56.33 o 
  -7   3   6       28.47       54.86     49.81 o 
  -6   3   6      238.55      234.35     61.67 o 
  -5   3   6      337.63      320.29     50.15 o 
  -4   3   6       89.33      133.96     17.73 o 
  -3   3   6      890.10      836.11     50.82 o 
  -2   3   6       18.10        1.51     10.46 o 
  -1   3   6      369.32      304.24     39.77 o 
   0   3   6        1.97       -2.29      9.81 o 
   1   3   6        5.98        9.02     11.10 o 
   2   3   6     1493.56     1268.16     73.46 o 
   3   3   6       56.51       36.02     50.10 o 
   4   3   6      239.10      231.63     30.28 o 
   5   3   6      215.87      206.20     33.24 o 
   6   3   6      125.49      175.81     34.90 o 
   7   3   6      585.23      567.66     59.26 o 
   8   3   6       43.19       81.00     37.86 o 
  -8   4   6        6.03      -50.40     47.75 o 
  -7   4   6      292.97      248.10     67.90 o 
  -6   4   6       57.96      -12.33     39.46 o 
  -5   4   6       95.29      113.77     48.05 o 
  -4   4   6      348.13      483.50     36.81 o 
  -3   4   6      175.30      187.36     30.60 o 
  -2   4   6       71.91       80.24     14.13 o 
  -1   4   6      423.53      667.52     63.38 o 
   0   4   6      411.65      485.31     32.32 o 
   1   4   6     1933.93     1927.18     84.39 o 
   2   4   6       87.70      129.46     29.60 o 
   3   4   6      449.25      457.33     39.21 o 
   4   4   6      137.32      127.97     25.31 o 
   5   4   6      261.35      264.77     35.63 o 
   6   4   6        1.06       70.53     29.07 o 
   7   4   6      343.11      305.22     46.20 o 
   8   4   6      128.33      175.47     44.77 o 
  -8   5   6       37.52       86.81     62.43 o 
  -7   5   6       60.08      137.38     62.66 o 
  -6   5   6       56.10       41.71     46.75 o 
  -5   5   6       53.37       45.76     39.05 o 
  -4   5   6      284.59      305.16     28.13 o 
  -3   5   6     3218.98     3215.23    161.80 o 
  -2   5   6       44.80       19.94     15.85 o 
  -1   5   6     3686.04     3525.80    271.47 o 
   0   5   6        7.78       -6.89     11.57 o 
   1   5   6     1826.34     2198.98     81.58 o 
   2   5   6        1.14       -4.69      6.34 o 
   3   5   6     3076.08     2566.22    138.27 o 
   4   5   6       47.67      118.38     23.86 o 
   5   5   6      168.67      128.04     44.05 o 
   6   5   6        0.21        2.85     39.59 o 
   7   5   6      192.87      251.41     43.23 o 
   8   5   6       28.63       49.25     30.15 o 
  -7   6   6      129.70      211.09     68.78 o 
  -6   6   6      176.07      249.16     64.67 o 
  -5   6   6       88.13       77.71     42.53 o 
  -4   6   6      250.62      342.83     61.97 o 
  -3   6   6        0.87        1.71     26.73 o 
  -2   6   6       18.42        6.82     24.61 o 
  -1   6   6      103.32      147.54     32.42 o 
   0   6   6       24.90        6.89     11.92 o 
   1   6   6      175.87      162.42     15.34 o 
   2   6   6       34.53       43.15      9.67 o 
   3   6   6      222.59      233.44     19.58 o 
   4   6   6       37.30       71.04     42.70 o 
   5   6   6      453.41      480.03     59.09 o 
   6   6   6       36.62       35.47     38.97 o 
   7   6   6       13.33       37.34     30.73 o 
   8   6   6        1.48       21.94     29.93 o 
  -7   7   6      153.56      112.12     62.14 o 
  -6   7   6      127.52      201.75     63.96 o 
  -5   7   6      114.54      143.78     51.69 o 
  -4   7   6      315.92      305.36     62.32 o 
  -3   7   6        7.84       10.99     31.83 o 
  -2   7   6      774.86      713.74     75.01 o 
  -1   7   6        1.22       12.51     24.38 o 
   0   7   6       18.45       15.55     13.89 o 
   1   7   6       90.93      102.67     14.17 o 
   2   7   6      107.93       65.54     13.35 o 
   3   7   6        0.10      -12.66      9.71 o 
   4   7   6       65.61      109.56     36.48 o 
   5   7   6      350.16      375.84     41.61 o 
   6   7   6       27.17       22.51     27.05 o 
   7   7   6      232.81      252.10     43.12 o 
   8   7   6      109.92      164.81     66.25 o 
  -7   8   6        0.03       33.53     56.62 o 
  -6   8   6        0.31       48.16     47.99 o 
  -5   8   6       54.66       49.69     45.10 o 
  -4   8   6      491.81      474.93     76.29 o 
  -3   8   6       15.23        0.06     30.13 o 
  -2   8   6       42.81       37.41     30.72 o 
  -1   8   6       92.90       79.06     32.78 o 
   0   8   6     1359.46     1244.79     73.55 o 
   1   8   6       20.59       32.86     12.08 o 
   2   8   6      406.74      396.01     26.52 o 
   3   8   6       33.58       44.76     14.36 o 
   4   8   6      455.06      651.31    127.72 o 
   5   8   6       20.69        7.07     20.33 o 
   6   8   6      141.22      244.28     69.66 o 
   7   8   6       31.35       24.50     25.81 o 
  -7   9   6        0.32       38.71     54.79 o 
  -6   9   6       77.92       86.40     56.33 o 
  -5   9   6      107.09       43.88     45.70 o 
  -4   9   6       62.18       31.48     39.94 o 
  -3   9   6      601.79      438.16     70.60 o 
  -2   9   6       93.24       97.38     39.35 o 
  -1   9   6      482.67      471.17     64.20 o 
   0   9   6        9.97       -9.28     26.43 o 
   1   9   6      100.05      130.25     17.86 o 
   2   9   6      389.50      369.22     27.53 o 
   3   9   6      974.90      890.54     46.70 o 
   4   9   6      273.46      256.77     27.01 o 
   5   9   6      222.39      219.47     63.12 o 
   6   9   6       16.83        3.72     20.97 o 
   7   9   6       16.98      -35.24     45.45 o 
  -6  10   6       58.03        4.64     48.80 o 
  -5  10   6      474.73      412.09     78.77 o 
  -4  10   6       41.13       52.10     44.52 o 
  -3  10   6      437.18      473.29     75.77 o 
  -2  10   6        2.60       15.57     38.06 o 
  -1  10   6       37.73        6.34     31.31 o 
   0  10   6        2.76       23.67     31.13 o 
   1  10   6       53.81       32.67     15.15 o 
   2  10   6       10.88       21.10     13.46 o 
   3  10   6      156.99      158.45     29.16 o 
   4  10   6        1.56        3.64     14.32 o 
   5  10   6       36.51       37.79     29.82 o 
   6  10   6       42.51       38.09     27.44 o 
   7  10   6        6.90      -15.80     47.16 o 
  -6  11   6      366.98      300.78     76.71 o 
  -5  11   6       30.13       56.91     50.57 o 
  -4  11   6       76.08       82.35     48.16 o 
  -3  11   6      222.86      341.55     67.43 o 
  -2  11   6       41.24       30.54     44.29 o 
  -1  11   6      249.95      298.13     34.23 o 
   0  11   6        6.60       -1.42     16.47 o 
   1  11   6       82.80      149.96     52.62 o 
   2  11   6        0.16       12.22     13.88 o 
   3  11   6      484.92      435.28     33.53 o 
   4  11   6       18.94       57.38     18.29 o 
   5  11   6       37.09       11.18     20.02 o 
   6  11   6       77.93      147.48     59.27 o 
   7  11   6      167.31       85.28     55.45 o 
  -6  12   6       47.81       28.89     57.68 o 
  -5  12   6       22.35        4.94     48.28 o 
  -4  12   6        7.53      -26.79     39.12 o 
  -3  12   6      128.28      108.72     53.86 o 
  -2  12   6       71.54       93.33     51.57 o 
  -1  12   6       10.17      -30.19     38.24 o 
   0  12   6       33.41       49.69     20.13 o 
   1  12   6        0.12       -4.76     14.27 o 
   2  12   6       23.09       37.90     18.22 o 
   3  12   6      249.48      198.93     22.39 o 
   4  12   6      159.09      150.86     23.62 o 
   5  12   6      135.23       76.41     49.75 o 
   6  12   6       40.65        7.87     45.82 o 
  -5  13   6       47.69       89.10     59.32 o 
  -4  13   6       28.18       -2.64     47.05 o 
  -3  13   6      199.48      315.58     71.89 o 
  -2  13   6      394.50      496.60     83.70 o 
  -1  13   6       26.98       24.71     28.96 o 
   0  13   6       43.47       53.42     21.47 o 
   1  13   6        3.40       -4.34     15.34 o 
   2  13   6      329.03      333.48     32.98 o 
   3  13   6        0.26      -14.32     13.27 o 
   4  13   6        5.55        6.18     14.43 o 
   5  13   6       76.39       61.32     51.98 o 
   6  13   6       88.39       39.71     52.04 o 
  -5  14   6       41.72        4.00     56.67 o 
  -4  14   6        7.00       66.14     53.51 o 
  -3  14   6      193.81      182.91     64.78 o 
  -2  14   6        7.83      -54.97     36.65 o 
  -1  14   6        9.06       42.32     36.44 o 
   0  14   6      108.32      163.31     23.20 o 
   1  14   6       86.91       84.94     19.93 o 
   2  14   6       23.82       25.20     16.79 o 
   3  14   6        0.11      -16.87     13.66 o 
   4  14   6      158.91      107.27     23.44 o 
   5  14   6        4.36      -57.33     41.06 o 
  -4  15   6       72.47       48.69     54.79 o 
  -3  15   6        0.81        8.34     52.63 o 
  -2  15   6        0.50       36.36     47.39 o 
  -1  15   6       71.09       86.48     33.54 o 
   0  15   6       12.58        0.73     16.06 o 
   1  15   6       24.24       38.14     19.30 o 
   2  15   6        0.06      -11.28     15.59 o 
   3  15   6      150.69      128.30     29.11 o 
   4  15   6      120.13       54.72     24.92 o 
   5  15   6        5.61        5.28     50.75 o 
  -3  16   6        2.82       29.30     56.27 o 
  -2  16   6       47.37       57.64     35.37 o 
  -1  16   6      484.46      591.51    243.95 o 
   0  16   6      614.40      772.73     85.28 o 
   1  16   6     1008.23     1118.69     66.44 o 
   2  16   6      160.91      151.48     24.82 o 
   3  16   6       38.69       27.48     31.44 o 
   4  16   6        1.47       16.31     25.19 o 
  -2  17   6       45.28       34.44     37.20 o 
  -1  17   6        0.03       -2.37     31.80 o 
   0  17   6       17.39       36.70     24.05 o 
   1  17   6        1.16       29.52     22.66 o 
   2  17   6       43.79      116.70     31.49 o 
   3  17   6       38.00       36.49     42.83 o 
  -1  18   6        3.12       -0.94     33.12 o 
   0  18   6        5.83       24.54     25.28 o 
   1  18   6        0.15       -3.29     43.05 o 
  -2 -14   7      129.99      104.26     48.40 o 
  -1 -14   7       77.28      111.42     26.28 o 
   0 -14   7       48.69       78.54     26.42 o 
   1 -14   7       35.91       68.59     63.23 o 
   2 -14   7       60.97       95.62     36.16 o 
  -3 -13   7        3.54      -11.80     20.78 o 
  -2 -13   7      401.65      402.52     40.58 o 
  -1 -13   7      124.14      165.06     29.29 o 
   0 -13   7     1111.06     1182.72     83.04 o 
   1 -13   7      101.89       76.32     24.76 o 
   2 -13   7      282.50      318.41     47.76 o 
   3 -13   7      222.04      162.99     40.39 o 
  -4 -12   7       21.56       27.33     23.59 o 
  -3 -12   7       45.45       31.11     21.15 o 
  -2 -12   7        0.16       -8.89     17.84 o 
  -1 -12   7      214.03      186.70     31.74 o 
   0 -12   7       38.47       55.16     28.59 o 
   1 -12   7        0.24       50.00     21.02 o 
   2 -12   7      108.54      130.79     36.77 o 
   3 -12   7        0.48       19.26     28.70 o 
   4 -12   7      102.61      157.43     40.26 o 
  -5 -11   7      332.43      336.02     92.74 o 
  -4 -11   7       22.05       29.31     22.97 o 
  -3 -11   7      203.53      188.38     29.66 o 
  -2 -11   7      147.24      176.09     36.90 o 
  -1 -11   7      173.20      197.16     32.83 o 
   0 -11   7      336.93      468.75     40.37 o 
   1 -11   7       10.40       14.25     25.83 o 
   2 -11   7        0.35      -14.35     16.70 o 
   3 -11   7      670.74      564.84    110.24 o 
   4 -11   7       70.56       28.44     28.46 o 
   5 -11   7       64.52       95.80     37.61 o 
  -5 -10   7       31.70       56.21     29.28 o 
  -4 -10   7        9.34      -20.00     17.05 o 
  -3 -10   7       50.45       41.12     19.00 o 
  -2 -10   7       51.13       79.36     21.95 o 
  -1 -10   7       49.43       54.56     19.29 o 
   0 -10   7        0.81       -7.95     17.85 o 
   1 -10   7       80.35      105.18     23.85 o 
   2 -10   7       79.31       89.36     21.62 o 
   3 -10   7      155.66      116.08     67.31 o 
   4 -10   7        2.08       34.29     31.92 o 
   5 -10   7      133.69      131.41     44.43 o 
  -6  -9   7      139.75      144.84     56.09 o 
  -5  -9   7      328.63      255.41     71.22 o 
  -4  -9   7       40.47       31.87     22.57 o 
  -3  -9   7      570.35      617.37     45.41 o 
  -2  -9   7       71.23       74.22     23.74 o 
  -1  -9   7      274.17      264.45     28.81 o 
   0  -9   7        7.49       29.16     18.69 o 
   1  -9   7      116.20      154.18     27.97 o 
   2  -9   7       11.23        5.53     23.40 o 
   3  -9   7       82.11       78.39     20.35 o 
   4  -9   7       27.31       38.17     24.43 o 
   5  -9   7      223.01      139.44     60.00 o 
   6  -9   7      102.19       88.48     36.41 o 
  -6  -8   7        0.03       19.99     28.42 o 
  -5  -8   7       44.34        8.07     24.45 o 
  -4  -8   7      571.04      554.67     96.85 o 
  -3  -8   7       63.09       52.06     19.05 o 
  -2  -8   7     1441.96     1312.87     66.82 o 
  -1  -8   7       36.74       54.65     30.64 o 
   0  -8   7       54.33       74.82     15.90 o 
   1  -8   7       86.14      119.70     21.56 o 
   2  -8   7     1234.94     1131.16     58.43 o 
   3  -8   7      522.91      519.36     38.08 o 
   4  -8   7      129.69       83.66     28.87 o 
   5  -8   7       44.29       32.76     27.54 o 
   6  -8   7        4.46       48.93     45.28 o 
  -7  -7   7       13.17       24.49     32.46 o 
  -6  -7   7      372.02      444.41     64.63 o 
  -5  -7   7        7.36       11.94     23.71 o 
  -4  -7   7      346.70      488.41     47.70 o 
  -3  -7   7        6.68       25.89     16.85 o 
  -2  -7   7        8.82        1.58     14.09 o 
  -1  -7   7       50.97       70.27     16.98 o 
   0  -7   7      517.21      612.86     36.89 o 
   1  -7   7      212.86      227.93     28.94 o 
   2  -7   7        0.44      -19.56     13.05 o 
   3  -7   7       61.83       72.03     18.41 o 
   4  -7   7      683.56      715.88     45.05 o 
   5  -7   7        1.44       24.44     32.07 o 
   6  -7   7      359.38      313.17     67.49 o 
  -7  -6   7      376.47      371.71     63.29 o 
  -6  -6   7       59.34       29.83     26.07 o 
  -5  -6   7      111.74      127.09     28.73 o 
  -4  -6   7      211.70      239.89     34.76 o 
  -3  -6   7      682.46      692.28     52.01 o 
  -2  -6   7      797.67      836.83     48.43 o 
  -1  -6   7      192.84      265.94     25.57 o 
   0  -6   7        1.70      -12.91     12.71 o 
   1  -6   7      260.04      313.36     23.00 o 
   2  -6   7      244.21      284.93     30.65 o 
   3  -6   7        1.81        7.16     13.83 o 
   4  -6   7       16.27       50.04     23.78 o 
   5  -6   7      528.04      533.32     74.06 o 
   6  -6   7        0.00       29.90     38.53 o 
   7  -6   7        0.06      111.43     69.48 o 
  -7  -5   7      334.55      230.57     66.49 o 
  -6  -5   7       91.90      114.20     34.30 o 
  -5  -5   7     1574.04     1594.37     95.22 o 
  -4  -5   7        1.80      -18.80     24.93 o 
  -3  -5   7      461.66      435.61     41.45 o 
  -2  -5   7        7.06        4.41     12.48 o 
  -1  -5   7        1.11       -8.98     12.25 o 
   0  -5   7       63.08       61.78     10.67 o 
   1  -5   7       28.17       64.48     15.66 o 
   2  -5   7      165.49      180.29     15.86 o 
   3  -5   7      621.53      584.86     38.36 o 
   4  -5   7      153.41      178.24     60.50 o 
   5  -5   7      624.57      518.10     70.42 o 
   6  -5   7      162.23      200.02     41.81 o 
   7  -5   7      186.98      138.67     68.13 o 
  -7  -4   7       11.22       50.78     30.48 o 
  -6  -4   7      213.20      267.50     92.10 o 
  -5  -4   7       84.44      102.41     26.39 o 
  -4  -4   7       74.14       93.78     24.52 o 
  -3  -4   7      973.32      953.06     61.13 o 
  -2  -4   7       45.48       57.74     14.98 o 
  -1  -4   7      394.73      480.59     21.56 o 
   0  -4   7       54.60       53.34      9.84 o 
   1  -4   7      709.19      743.58     33.23 o 
   2  -4   7      405.46      446.97     26.89 o 
   3  -4   7     1883.20     1749.88     70.60 o 
   4  -4   7      792.72      851.88     55.13 o 
   5  -4   7       27.44       20.16     23.18 o 
   6  -4   7      191.92      218.58     40.33 o 
   7  -4   7      434.59      295.91     81.52 o 
  -7  -3   7       16.09       13.37     52.57 o 
  -6  -3   7      294.31      296.67     62.79 o 
  -5  -3   7      116.37      114.55     29.43 o 
  -4  -3   7     1011.67      925.25     90.02 o 
  -3  -3   7      207.00      233.46     28.76 o 
  -2  -3   7      917.90      801.36     51.43 o 
  -1  -3   7      513.17      623.22     25.15 o 
   0  -3   7     8559.71     8903.20    301.72 o 
   1  -3   7     1186.79     1117.81     52.81 o 
   2  -3   7      404.62      416.52     48.58 o 
   3  -3   7      466.12      498.26     29.15 o 
   4  -3   7      304.32      391.75     49.62 o 
   5  -3   7      145.42      153.82     25.93 o 
   6  -3   7       65.89      118.63     26.84 o 
   7  -3   7        0.75        5.00     57.80 o 
  -7  -2   7       18.76        2.96     33.53 o 
  -6  -2   7       13.53       40.78     24.28 o 
  -5  -2   7      201.09      303.00     35.39 o 
  -4  -2   7      666.07      903.92     69.80 o 
  -3  -2   7      813.63      835.76     41.04 o 
  -2  -2   7     2151.75     1846.42     77.74 o 
  -1  -2   7       81.91      100.69     19.54 o 
   0  -2   7        0.00       -7.90      6.46 o 
   1  -2   7      102.96      119.16     13.57 o 
   2  -2   7     1240.02     1071.29     50.05 o 
   3  -2   7       21.13       20.62     11.27 o 
   4  -2   7      195.60      211.54     23.71 o 
   5  -2   7       64.06       62.40     19.45 o 
   6  -2   7      418.67      408.29     39.21 o 
   7  -2   7       38.74       45.34     57.68 o 
   8  -2   7       22.72       13.56     65.32 o 
  -7  -1   7       19.92       23.56     26.54 o 
  -6  -1   7        7.23        5.15     21.92 o 
  -5  -1   7      174.49      148.22     26.95 o 
  -4  -1   7       79.85      128.99     23.22 o 
  -3  -1   7      603.60      672.71     55.45 o 
  -2  -1   7       77.92       64.67     11.27 o 
  -1  -1   7      766.90      942.14     42.89 o 
   0  -1   7      631.42      615.30     26.73 o 
   1  -1   7     1893.51     1825.59     78.50 o 
   2  -1   7        2.30      -10.04      6.69 o 
   3  -1   7      262.28      212.63     21.09 o 
   4  -1   7      733.44      766.91     44.73 o 
   5  -1   7      592.62      603.76     43.75 o 
   6  -1   7      460.68      480.52     53.62 o 
   7  -1   7      322.29      343.82     52.51 o 
   8  -1   7       42.83       26.07     62.38 o 
  -7   0   7      199.53      168.74     49.81 o 
  -6   0   7       75.21       77.88     25.57 o 
  -5   0   7        2.85        5.95     17.48 o 
  -4   0   7        7.48       22.92     16.98 o 
  -3   0   7     2276.42     2174.08    111.32 o 
  -2   0   7        8.89        7.60      8.72 o 
  -1   0   7     1457.81     1328.08     68.42 o 
   0   0   7      149.83      182.73     19.71 o 
   1   0   7      948.20      902.92     48.96 o 
   2   0   7       10.99        4.52      6.52 o 
   3   0   7      577.76      523.74     32.34 o 
   4   0   7      274.13      269.26     25.16 o 
   5   0   7      251.50      311.05     29.91 o 
   6   0   7      191.33      153.07     36.24 o 
   7   0   7      119.58      148.61     38.36 o 
   8   0   7        2.68       18.68     62.02 o 
  -6   1   7       65.18      108.44     33.39 o 
  -5   1   7      754.53      836.83     48.74 o 
  -4   1   7      102.55      146.54     24.71 o 
  -3   1   7      589.72      608.90     35.65 o 
  -2   1   7      155.79      141.66     20.28 o 
  -1   1   7     1729.96     1710.67     85.52 o 
   0   1   7     1119.65     1080.87     61.56 o 
   1   1   7     2098.86     2051.09    109.74 o 
   2   1   7        2.99       -1.31     12.52 o 
   3   1   7      387.79      370.20     29.32 o 
   4   1   7        1.90       18.42     13.29 o 
   5   1   7      377.36      386.31     32.47 o 
   6   1   7       62.60       82.30     30.55 o 
   7   1   7       52.73       33.96     38.30 o 
   8   1   7      112.07      117.94     43.09 o 
  -7   2   7       26.66       35.07     50.45 o 
  -6   2   7      498.56      341.84     87.57 o 
  -5   2   7       39.65       51.88     23.45 o 
  -4   2   7       32.64       39.22     14.64 o 
  -3   2   7       41.02       48.62     13.83 o 
  -2   2   7      189.00      172.64     47.93 o 
  -1   2   7      145.59      220.87     17.14 o 
   0   2   7       33.00       39.99     37.62 o 
   1   2   7      753.48      769.77     48.61 o 
   2   2   7      516.17      552.57     41.54 o 
   3   2   7      597.17      683.44     49.72 o 
   4   2   7      973.31     1153.77     74.43 o 
   5   2   7       34.62       42.82     25.38 o 
   6   2   7      142.26      190.50     53.18 o 
   7   2   7       12.38       22.72     30.13 o 
   8   2   7      131.81       66.43     36.72 o 
  -8   3   7      131.30       52.97     61.26 o 
  -7   3   7       87.35       84.52     55.09 o 
  -6   3   7       65.27      120.52     55.86 o 
  -5   3   7      453.37      393.81     60.11 o 
  -4   3   7      618.75      717.72     41.20 o 
  -3   3   7       39.68       46.85     15.03 o 
  -2   3   7      119.41      150.49     19.46 o 
  -1   3   7       69.13       66.22     16.68 o 
   0   3   7      750.77      639.73     33.60 o 
   1   3   7       52.41       62.02     15.24 o 
   2   3   7       56.33       92.61     19.20 o 
   3   3   7       15.48       15.44     15.40 o 
   4   3   7     1181.87     1383.08     85.52 o 
   5   3   7      132.76      115.70     29.01 o 
   6   3   7      179.56      269.65     41.83 o 
   7   3   7        9.43       18.57     29.56 o 
   8   3   7       17.70       51.43     36.50 o 
  -8   4   7        0.24      -36.07     45.10 o 
  -7   4   7       79.33       83.93     59.09 o 
  -6   4   7       49.39       12.98     43.35 o 
  -5   4   7       89.12       31.54     38.64 o 
  -4   4   7      182.22      238.25     26.78 o 
  -3   4   7      485.22      502.26     50.36 o 
  -2   4   7      998.88      915.18     53.26 o 
  -1   4   7     1825.68     1896.55    103.12 o 
   0   4   7        1.24       -3.26     10.66 o 
   1   4   7      845.21     1020.93     55.73 o 
   2   4   7     1319.14     1132.33     68.24 o 
   3   4   7      527.42      558.49     77.67 o 
   4   4   7      316.57      358.09     38.35 o 
   5   4   7       82.20       57.61     26.01 o 
   6   4   7      183.25      187.57     64.85 o 
   7   4   7       80.64      144.45     38.87 o 
   8   4   7       40.26       94.82     74.89 o 
  -7   5   7        8.91      -33.01     45.87 o 
  -6   5   7       17.75        7.05     43.35 o 
  -5   5   7      655.87      913.15    111.18 o 
  -4   5   7       25.96        3.03     14.85 o 
  -3   5   7       32.36       57.87     14.90 o 
  -2   5   7       81.05       75.70     15.53 o 
  -1   5   7     1886.70     1987.82    160.46 o 
   0   5   7       43.23       26.94     12.89 o 
   1   5   7      996.33     1213.50     57.19 o 
   2   5   7      189.42      202.35     31.99 o 
   3   5   7       39.97       42.12     18.98 o 
   4   5   7      621.13      894.24     93.67 o 
   5   5   7      160.35      199.60     33.46 o 
   6   5   7      195.49      212.94     38.54 o 
   7   5   7      437.04      571.03     61.45 o 
   8   5   7       19.26       22.22     36.49 o 
  -7   6   7      254.69      171.51     69.13 o 
  -6   6   7       12.99      -15.80     41.65 o 
  -5   6   7      242.16      245.69     59.97 o 
  -4   6   7      248.04      151.89     48.75 o 
  -3   6   7      231.71      213.00     22.18 o 
  -2   6   7      130.31      131.19     32.86 o 
  -1   6   7      879.84      792.86     75.53 o 
   0   6   7        0.09       -3.21     17.91 o 
   1   6   7      605.69      653.50     35.55 o 
   2   6   7       85.27       83.04     11.36 o 
   3   6   7      812.67      738.44     64.58 o 
   4   6   7     1027.99     1070.45     70.52 o 
   5   6   7      199.34      228.15     35.15 o 
   6   6   7      163.79      221.54     45.50 o 
   7   6   7      393.50      329.21     47.66 o 
   8   6   7        5.90      -28.08     32.42 o 
  -7   7   7        3.20      -50.69     49.69 o 
  -6   7   7       37.89       13.75     45.17 o 
  -5   7   7      188.10      179.84     55.92 o 
  -4   7   7      179.11      172.91     50.92 o 
  -3   7   7        0.81      -19.20     27.72 o 
  -2   7   7       67.84      115.60     39.12 o 
  -1   7   7      312.57      416.08     55.09 o 
   0   7   7     1087.67     1133.67     69.28 o 
   1   7   7      367.06      412.00     25.73 o 
   2   7   7      483.05      490.71     42.50 o 
   3   7   7        5.33       -1.21     11.77 o 
   4   7   7      669.96      783.21     59.16 o 
   5   7   7      382.78      433.63     45.84 o 
   6   7   7      730.78      719.32     63.49 o 
   7   7   7        0.36      -29.22     27.87 o 
   8   7   7       94.18       80.06     33.24 o 
  -7   8   7       33.59       92.10     63.73 o 
  -6   8   7      716.91      656.13    100.85 o 
  -5   8   7      222.75      189.42     54.56 o 
  -4   8   7       23.06       -1.18     37.47 o 
  -3   8   7      202.00      168.10     49.16 o 
  -2   8   7      233.10      291.09     53.98 o 
  -1   8   7      217.24      209.74     42.53 o 
   0   8   7        3.15      -13.28     13.21 o 
   1   8   7      164.39      188.32     19.16 o 
   2   8   7       25.88       13.55     10.74 o 
   3   8   7      164.37      185.06     19.76 o 
   4   8   7       70.59       61.53     24.22 o 
   5   8   7       57.14       80.27     25.82 o 
   6   8   7       43.77       65.46     28.59 o 
   7   8   7       17.72       20.32     29.49 o 
  -7   9   7       75.42      113.00     65.78 o 
  -6   9   7       72.28       92.27     55.57 o 
  -5   9   7      822.45      769.08    107.25 o 
  -4   9   7      666.27      535.02     83.23 o 
  -3   9   7      207.81      243.52     56.39 o 
  -2   9   7        0.09        6.63     31.59 o 
  -1   9   7      760.93      754.22     79.29 o 
   0   9   7     2613.07     2461.70    134.27 o 
   1   9   7     1067.20     1089.98     53.44 o 
   2   9   7      545.43      504.04     32.70 o 
   3   9   7        6.25       13.94     12.54 o 
   4   9   7      508.07      533.14     91.01 o 
   5   9   7       20.29       13.38     30.28 o 
   6   9   7      196.35      226.64     39.18 o 
   7   9   7      350.49      334.37     48.27 o 
  -6  10   7      175.81      223.49     70.01 o 
  -5  10   7      160.12      187.77     59.32 o 
  -4  10   7      188.25      268.24     67.02 o 
  -3  10   7       69.39       15.50     40.24 o 
  -2  10   7      263.66      289.33     59.91 o 
  -1  10   7       24.82       23.96     34.25 o 
   0  10   7       56.04       65.36     33.71 o 
   1  10   7        0.48        0.05     13.15 o 
   2  10   7       16.68       28.71     14.43 o 
   3  10   7       84.20      103.23     34.03 o 
   4  10   7      177.12      216.81     27.81 o 
   5  10   7       19.56        7.59     23.96 o 
   6  10   7      587.11      720.21     63.76 o 
   7  10   7      370.43      270.07     72.07 o 
  -6  11   7       28.00       73.13     58.73 o 
  -5  11   7       16.44        7.76     44.70 o 
  -4  11   7      470.70      395.29     76.83 o 
  -3  11   7        0.73       28.84     37.83 o 
  -2  11   7        2.35       26.79     41.11 o 
  -1  11   7       64.88       90.69     44.93 o 
   0  11   7        2.20      -15.96     16.51 o 
   1  11   7       14.07       14.33     15.17 o 
   2  11   7       95.23       66.55     18.31 o 
   3  11   7       21.72       -1.81     14.64 o 
   4  11   7      160.61      128.75     23.54 o 
   5  11   7       80.66       98.11     28.37 o 
   6  11   7        6.19        0.35     43.52 o 
   7  11   7      146.40       96.62     57.56 o 
  -6  12   7       19.41       76.53     60.50 o 
  -5  12   7      281.07      207.80     67.49 o 
  -4  12   7      129.98      122.93     56.27 o 
  -3  12   7       57.35       50.98     43.88 o 
  -2  12   7     1269.48     1315.66    131.27 o 
  -1  12   7      439.24      547.00     81.17 o 
   0  12   7      140.16      142.65     20.91 o 
   1  12   7      133.42      152.35     23.17 o 
   2  12   7      829.49      745.18     46.56 o 
   3  12   7      733.80      713.78     76.04 o 
   4  12   7       59.05       77.26     20.36 o 
   5  12   7      149.43      164.60     35.06 o 
   6  12   7      308.81      145.72     57.62 o 
  -5  13   7        0.08       11.40     53.51 o 
  -4  13   7      152.61       86.40     55.45 o 
  -3  13   7        1.16       25.84     47.46 o 
  -2  13   7      222.43      253.38     64.37 o 
  -1  13   7        0.87      -42.38     28.26 o 
   0  13   7       78.30       55.31     18.54 o 
   1  13   7        0.16        2.84     15.24 o 
   2  13   7      190.65      208.64     23.30 o 
   3  13   7      160.63      114.65     27.52 o 
   4  13   7        0.56      -11.77     15.90 o 
   5  13   7       67.05       52.28     52.04 o 
   6  13   7       77.51       12.81     47.52 o 
  -5  14   7      149.93      156.06     64.20 o 
  -4  14   7       30.78       72.01     54.56 o 
  -3  14   7       50.52       11.40     45.99 o 
  -2  14   7       14.86       66.66     48.28 o 
  -1  14   7       38.14       -0.16     24.23 o 
   0  14   7        4.57        0.49     18.93 o 
   1  14   7       14.73       -9.92     16.07 o 
   2  14   7       33.53       42.42     25.94 o 
   3  14   7        8.87       28.02     16.51 o 
   4  14   7        1.15       22.23     18.89 o 
   5  14   7       10.27      -44.82     42.94 o 
  -4  15   7       30.51       68.72     54.27 o 
  -3  15   7      181.87      210.39     69.19 o 
  -2  15   7       10.58      -31.59     41.71 o 
  -1  15   7      111.40      131.26     38.24 o 
   0  15   7       41.47       30.55     21.58 o 
   1  15   7      374.24      368.87     38.04 o 
   2  15   7       32.89       56.63     20.44 o 
   3  15   7      154.93      164.00     24.07 o 
   4  15   7        0.87      -44.93     41.76 o 
   5  15   7      236.77      128.45     62.66 o 
  -3  16   7       14.96       24.38     52.45 o 
  -2  16   7       49.80      -11.61     48.84 o 
  -1  16   7       17.72       45.17     34.81 o 
   0  16   7        2.21      -10.82     21.69 o 
   1  16   7        0.95       37.85     22.15 o 
   2  16   7       65.99       41.50     20.24 o 
   3  16   7       45.24       45.10     26.46 o 
   4  16   7       10.24       11.05     51.16 o 
  -2  17   7       79.27       73.98     81.11 o 
  -1  17   7       26.97       -5.51     30.87 o 
   0  17   7        8.43      -13.79     21.50 o 
   1  17   7        0.51       -0.79     21.80 o 
   2  17   7       53.19       47.77     28.16 o 
   3  17   7       57.75       30.05     26.89 o 
   0  18   7       16.84       37.64     23.94 o 
   1  18   7        3.19        2.58     22.64 o 
  -1 -14   8       30.73       46.54     22.32 o 
   0 -14   8        4.32       -4.76     21.97 o 
   1 -14   8        0.04       26.88     31.51 o 
  -3 -13   8       74.13       99.82     29.28 o 
  -2 -13   8      409.34      512.40     46.06 o 
  -1 -13   8      170.56      175.91     31.28 o 
   0 -13   8       77.09       77.75     25.63 o 
   1 -13   8      213.23      285.43     36.42 o 
   2 -13   8      624.73      400.18     53.31 o 
  -4 -12   8       69.39       55.53     26.94 o 
  -3 -12   8      148.77      126.73     28.74 o 
  -2 -12   8      183.53      180.71     29.75 o 
  -1 -12   8       41.49       22.48     20.08 o 
   0 -12   8      845.58      925.51     94.02 o 
   1 -12   8        4.79       -7.52     20.47 o 
   2 -12   8      108.67      152.21     38.46 o 
   3 -12   8        0.26       26.73     44.63 o 
   4 -12   8       62.00       32.87     31.38 o 
  -4 -11   8      118.26      138.20     29.78 o 
  -3 -11   8        9.64       13.59     20.95 o 
  -2 -11   8      192.82      186.02     35.15 o 
  -1 -11   8        0.20      -14.49     17.59 o 
   0 -11   8        7.49       11.00     20.21 o 
   1 -11   8       20.66       34.70     21.94 o 
   2 -11   8        0.02        0.47     18.37 o 
   3 -11   8      460.38      405.44     50.26 o 
   4 -11   8        5.86       45.04     30.45 o 
  -5 -10   8      295.66      278.55     44.97 o 
  -4 -10   8        9.21       13.71     20.49 o 
  -3 -10   8       51.13       85.99     23.11 o 
  -2 -10   8       21.32       12.60     18.80 o 
  -1 -10   8     2455.18     2426.75    109.48 o 
   0 -10   8      306.89      311.95     38.11 o 
   1 -10   8     1652.42     1968.24     93.33 o 
   2 -10   8      231.81      241.29     29.34 o 
   3 -10   8       60.54       80.94     29.77 o 
   4 -10   8        6.86       18.46     25.98 o 
   5 -10   8       60.27       53.16     32.03 o 
  -6  -9   8       47.87       52.06     34.77 o 
  -5  -9   8      363.19      325.29     46.23 o 
  -4  -9   8       28.01       72.21     23.29 o 
  -3  -9   8     1079.53      997.86     66.33 o 
  -2  -9   8      135.65      107.55     23.37 o 
  -1  -9   8      139.29      172.52     25.00 o 
   0  -9   8      150.80      210.12     42.29 o 
   1  -9   8      535.18      540.48     35.75 o 
   2  -9   8       12.47       30.44     18.36 o 
   3  -9   8     1551.67     1284.42     76.92 o 
   4  -9   8       12.48       34.54     29.71 o 
   5  -9   8      167.52      186.10     39.76 o 
  -6  -8   8      223.12      149.28     38.13 o 
  -5  -8   8      164.85      133.45     34.88 o 
  -4  -8   8      445.92      406.14     46.45 o 
  -3  -8   8       25.59       35.15     19.68 o 
  -2  -8   8        9.53      -19.82     15.07 o 
  -1  -8   8      253.26      288.47     29.14 o 
   0  -8   8       32.27       32.25     16.86 o 
   1  -8   8      175.69      210.72     22.49 o 
   2  -8   8      243.95      269.37     25.38 o 
   3  -8   8        4.43       17.66     16.42 o 
   4  -8   8       62.02       63.83     26.96 o 
   5  -8   8      177.69      176.48     35.42 o 
   6  -8   8       71.05      122.75     66.78 o 
  -6  -7   8      141.84      101.63     32.81 o 
  -5  -7   8       10.48        9.98     22.78 o 
  -4  -7   8      367.79      589.45     54.41 o 
  -3  -7   8      251.01      282.46     30.24 o 
  -2  -7   8      855.81      857.07     51.77 o 
  -1  -7   8       76.93      115.61     23.73 o 
   0  -7   8        5.78       -2.59     14.82 o 
   1  -7   8       46.20       35.78     13.84 o 
   2  -7   8      536.44      552.99     34.24 o 
   3  -7   8       13.95       21.76     14.36 o 
   4  -7   8        0.74       48.50     18.20 o 
   5  -7   8      112.52      118.12     27.60 o 
   6  -7   8      194.62      134.74     66.36 o 
  -7  -6   8        2.36       30.14     33.22 o 
  -6  -6   8       24.52       37.44     32.60 o 
  -5  -6   8       92.14      128.54     31.93 o 
  -4  -6   8       31.09       39.59     24.45 o 
  -3  -6   8       29.76        9.90     15.73 o 
  -2  -6   8      241.43      237.42     26.13 o 
  -1  -6   8        3.16       18.71     13.42 o 
   0  -6   8     1015.73      982.87     50.09 o 
   1  -6   8      157.31      135.24     20.55 o 
   2  -6   8      176.40      165.98     16.52 o 
   3  -6   8      312.24      309.38     25.49 o 
   4  -6   8      719.96      758.29     49.44 o 
   5  -6   8       39.64       43.52     22.31 o 
   6  -6   8     1083.59      894.41    123.81 o 
   7  -6   8       99.11      130.74     73.42 o 
  -7  -5   8      137.70      235.42     60.82 o 
  -6  -5   8       35.61       88.08     56.12 o 
  -5  -5   8      105.92       89.09     26.81 o 
  -4  -5   8       57.87       56.20     23.61 o 
  -3  -5   8      802.00      875.02     62.90 o 
  -2  -5   8      410.57      425.02     32.83 o 
  -1  -5   8       30.28       35.75      9.92 o 
   0  -5   8      187.24      201.75     16.88 o 
   1  -5   8       92.79       87.07     13.34 o 
   2  -5   8      233.84      257.16     22.53 o 
   3  -5   8        3.39        5.19     21.38 o 
   4  -5   8      428.87      489.83     33.58 o 
   5  -5   8      524.14      446.61     50.50 o 
   6  -5   8        0.11        6.05     48.98 o 
   7  -5   8      247.46      246.45     81.05 o 
  -7  -4   8      156.77      185.08     77.30 o 
  -6  -4   8      198.83      228.43     80.38 o 
  -5  -4   8     1138.16     1200.14     77.29 o 
  -4  -4   8       34.06       25.33     38.68 o 
  -3  -4   8        0.14        6.89     17.91 o 
  -2  -4   8      115.90       81.77     17.16 o 
  -1  -4   8     4126.58     4412.33    139.13 o 
   0  -4   8      276.43      313.67     19.94 o 
   1  -4   8     3237.84     3669.69    129.80 o 
   2  -4   8       10.22       15.30      9.25 o 
   3  -4   8       50.80       33.80     13.08 o 
   4  -4   8        1.72       -2.94     14.69 o 
   5  -4   8     1870.49     1888.11     95.39 o 
   6  -4   8        6.30       46.99     52.97 o 
   7  -4   8      358.43      293.85     81.58 o 
  -7  -3   8      123.61       79.48     33.07 o 
  -6  -3   8      151.51      196.12     35.87 o 
  -5  -3   8      112.49      130.48     31.04 o 
  -4  -3   8      108.28      204.29     50.25 o 
  -3  -3   8       45.54       61.80     19.62 o 
  -2  -3   8      164.30      210.37     17.46 o 
  -1  -3   8       52.40       83.11     14.87 o 
   0  -3   8       43.22       47.16      9.99 o 
   1  -3   8      538.03      560.69     27.94 o 
   2  -3   8       17.98       17.67     16.45 o 
   3  -3   8     1553.22     1386.87     58.25 o 
   4  -3   8      305.39      275.93     28.51 o 
   5  -3   8       64.07      109.77     23.65 o 
   6  -3   8        0.26       45.79     28.62 o 
   7  -3   8       64.24       32.37     58.62 o 
  -7  -2   8       20.65       44.12     30.10 o 
  -6  -2   8      455.07      478.31    154.82 o 
  -5  -2   8       14.41      -25.86     18.73 o 
  -4  -2   8     1606.69     1770.35     98.93 o 
  -3  -2   8      503.76      498.50     29.61 o 
  -2  -2   8        0.66      -10.07      8.03 o 
  -1  -2   8       68.71       88.57     10.70 o 
   0  -2   8       86.75       53.50      8.12 o 
   1  -2   8      214.44      197.15     29.85 o 
   2  -2   8      151.65      161.57     16.56 o 
   3  -2   8        7.39      -16.27     10.86 o 
   4  -2   8      476.99      576.17     50.95 o 
   5  -2   8       94.52      100.69     21.87 o 
   6  -2   8       72.15      119.22     35.64 o 
   7  -2   8       92.70       74.97     72.21 o 
  -7  -1   8       61.42       69.45     54.92 o 
  -6  -1   8      125.00      202.47     34.62 o 
  -5  -1   8      216.30      224.08     31.65 o 
  -4  -1   8      449.89      659.58     65.67 o 
  -3  -1   8      998.02     1005.21     47.93 o 
  -2  -1   8     4398.80     4012.01    159.63 o 
  -1  -1   8      156.65      153.70     17.88 o 
   0  -1   8       12.53       19.39      9.05 o 
   1  -1   8       86.50       72.74     11.70 o 
   2  -1   8     6659.84     6186.12    219.75 o 
   3  -1   8     1377.43     1267.32     52.45 o 
   4  -1   8     1126.57     1230.07     63.27 o 
   5  -1   8      315.78      283.27     30.03 o 
   6  -1   8      301.97      221.88     41.29 o 
   7  -1   8        0.05       10.12     29.78 o 
   8  -1   8      292.49      262.84     87.16 o 
  -6   0   8        6.06        6.65     33.24 o 
  -5   0   8      511.42      625.17     58.38 o 
  -4   0   8       71.96       68.27     21.41 o 
  -3   0   8      101.50      139.48     22.05 o 
  -2   0   8      385.34      398.61     62.97 o 
  -1   0   8       33.19       52.28     20.02 o 
   0   0   8       32.89       51.75     15.30 o 
   1   0   8      831.21      839.63     73.56 o 
   2   0   8       95.97       96.27     10.22 o 
   3   0   8      913.65      875.44     38.14 o 
   4   0   8      576.02      531.75     35.77 o 
   5   0   8       29.65       42.95     24.72 o 
   6   0   8       30.96       33.79     28.93 o 
   7   0   8       71.91       62.32     50.19 o 
   8   0   8       95.75       57.03     67.72 o 
  -6   1   8      167.47      251.03     94.68 o 
  -5   1   8       75.19       64.76     19.34 o 
  -4   1   8       36.17       38.84     16.89 o 
  -3   1   8     2076.99     1923.90     86.00 o 
  -2   1   8      219.10      225.57     29.51 o 
  -1   1   8     3066.28     3023.90    146.19 o 
   0   1   8      376.04      439.07     32.96 o 
   1   1   8     1474.23     1656.41     92.11 o 
   2   1   8        0.14        1.01     13.42 o 
   3   1   8      895.50      830.07     57.40 o 
   4   1   8      185.13      164.30     19.48 o 
   5   1   8        9.38      -14.11     31.83 o 
   6   1   8       50.41       73.97     31.12 o 
   7   1   8        3.32       23.37     31.67 o 
   8   1   8      121.58      134.38     42.08 o 
  -7   2   8       30.60       63.14     59.50 o 
  -6   2   8      562.48      531.75    190.26 o 
  -5   2   8      142.15      123.11     42.25 o 
  -4   2   8       78.09      129.98     28.56 o 
  -3   2   8       33.28       16.20     14.56 o 
  -2   2   8     1641.53     1553.02     68.85 o 
  -1   2   8     7475.96     8202.74    321.74 o 
   1   2   8    10586.63    11483.94    570.37 o 
   2   2   8     4560.73     4849.08    249.59 o 
   3   2   8      242.40      207.79     28.69 o 
   4   2   8       84.11       82.06     24.69 o 
   5   2   8     1488.61     1434.42    138.85 o 
   6   2   8      128.42      122.93     43.68 o 
   7   2   8      105.73       89.51     34.13 o 
   8   2   8       15.52       48.90     38.34 o 
  -7   3   8      260.21      323.57     82.10 o 
  -6   3   8        1.57       22.44     43.46 o 
  -5   3   8      247.61      253.70     26.46 o 
  -4   3   8      395.47      434.78     60.76 o 
  -3   3   8      116.53      143.94     22.32 o 
  -2   3   8     1114.30     1046.22     61.14 o 
  -1   3   8     1011.02     1007.69     59.50 o 
   0   3   8        1.57        4.74      9.05 o 
   1   3   8      142.80      177.38     29.36 o 
   2   3   8      397.63      421.82     37.03 o 
   3   3   8       73.74       64.92     20.15 o 
   4   3   8       45.15       87.55     27.52 o 
   5   3   8      212.87      227.36     36.77 o 
   6   3   8        5.79       54.86     29.13 o 
   7   3   8      185.58      219.82     44.42 o 
   8   3   8       44.12       55.09     38.93 o 
  -7   4   8       32.77       62.73     54.21 o 
  -6   4   8       95.61      116.94     53.22 o 
  -5   4   8      403.09      450.97     77.41 o 
  -4   4   8      377.44      359.67     50.16 o 
  -3   4   8     1005.09      985.36     59.42 o 
  -2   4   8      701.76      626.41     41.25 o 
  -1   4   8      272.65      237.25     25.78 o 
   0   4   8     4223.96     4010.04    203.99 o 
   1   4   8        0.23       18.40     13.03 o 
   2   4   8      510.10      560.35     61.38 o 
   3   4   8     1663.69     1569.59     92.84 o 
   4   4   8      487.33      555.66     56.85 o 
   5   4   8      108.27       96.73     27.02 o 
   6   4   8       37.85       58.85     29.69 o 
   7   4   8      139.41      175.08     51.34 o 
   8   4   8        6.90      -14.52     58.03 o 
  -7   5   8       44.08      125.52     63.44 o 
  -6   5   8        9.01        3.41     42.70 o 
  -5   5   8       87.88       89.98     49.81 o 
  -4   5   8        4.44      -13.83     31.18 o 
  -3   5   8     1194.70     1199.48     69.22 o 
  -2   5   8      526.31      540.39     38.45 o 
  -1   5   8     2308.85     2532.89    135.62 o 
   0   5   8       20.93        7.68     12.14 o 
   1   5   8     1569.38     1859.96     83.04 o 
   2   5   8     1330.83     1335.63     79.75 o 
   3   5   8     4574.56     4377.55    229.19 o 
   4   5   8      946.38      919.55     96.68 o 
   5   5   8      261.95      281.08     54.53 o 
   6   5   8      159.25      164.09     43.20 o 
   7   5   8       16.81       -4.28     29.05 o 
   8   5   8      278.26      324.46     96.53 o 
  -7   6   8       58.47      153.47     68.72 o 
  -6   6   8      127.44       82.58     55.74 o 
  -5   6   8      773.83      770.60    102.79 o 
  -4   6   8        0.38       30.25     34.30 o 
  -3   6   8     1176.77     1248.46     70.94 o 
  -2   6   8      180.73      206.41     24.05 o 
  -1   6   8        1.67        3.01     14.38 o 
   0   6   8      185.71      214.83     30.64 o 
   1   6   8       56.38       49.03     13.13 o 
   2   6   8      164.88      161.83     12.71 o 
   3   6   8      574.24      595.88     48.46 o 
   4   6   8        5.84       13.89     20.21 o 
   5   6   8      182.60      209.23     34.99 o 
   6   6   8      108.02      169.58     36.69 o 
   7   6   8       91.09      137.03     39.09 o 
   8   6   8       57.00       82.24     40.12 o 
  -7   7   8       40.03      105.13     64.48 o 
  -6   7   8      103.51      131.98     63.44 o 
  -5   7   8      318.83      423.71     76.89 o 
  -4   7   8      543.15      589.35     85.69 o 
  -3   7   8     1855.73     1830.33     98.07 o 
  -2   7   8     2586.33     2586.63    212.39 o 
  -1   7   8      705.79      752.86     75.47 o 
   0   7   8       28.20       27.55     15.81 o 
   1   7   8      200.40      253.87     26.19 o 
   2   7   8     1465.60     1238.78     50.01 o 
   3   7   8     2383.72     2106.64     80.17 o 
   4   7   8      359.62      404.98     42.22 o 
   5   7   8      395.57      443.28     47.56 o 
   6   7   8       15.64       42.49     29.25 o 
   7   7   8       12.83        0.84     33.71 o 
  -7   8   8        7.52       71.72     66.66 o 
  -6   8   8        0.01       10.99     46.64 o 
  -5   8   8       34.08       66.55     46.23 o 
  -4   8   8        7.07      -17.91     34.30 o 
  -3   8   8       19.58       13.22     34.83 o 
  -2   8   8       64.08       41.71     35.71 o 
  -1   8   8        0.44      -23.31     25.02 o 
   0   8   8     1517.81     1576.90     90.63 o 
   1   8   8        9.53       -2.19     11.01 o 
   2   8   8      578.34      593.98     29.97 o 
   3   8   8        2.28       -7.57     17.12 o 
   4   8   8      249.03      330.33     59.03 o 
   5   8   8      353.75      228.14     54.46 o 
   6   8   8      677.27      740.51     65.08 o 
   7   8   8      193.21      198.84     43.55 o 
  -7   9   8      216.03      289.68     85.69 o 
  -6   9   8      116.40      172.03     63.44 o 
  -5   9   8       83.08       77.00     49.87 o 
  -4   9   8      175.18      146.14     54.74 o 
  -3   9   8       54.55       56.67     40.70 o 
  -2   9   8     1425.97     1408.34    130.15 o 
  -1   9   8       38.66       63.96     36.13 o 
   0   9   8       62.62       68.30     39.00 o 
   1   9   8      244.06      267.05     27.63 o 
   2   9   8      156.35      153.58     20.62 o 
   3   9   8       94.56      135.13     23.52 o 
   4   9   8       28.16       25.11     26.52 o 
   5   9   8     1285.54     1249.76    124.28 o 
   6   9   8      514.02      595.69     59.18 o 
   7   9   8      222.14      257.78     47.44 o 
  -6  10   8       25.34       63.44     59.68 o 
  -5  10   8      831.29      864.46    117.00 o 
  -4  10   8       90.16      170.56     56.85 o 
  -3  10   8      266.33      276.17     64.72 o 
  -2  10   8       91.81       75.53     43.46 o 
  -1  10   8        8.91       13.51     32.25 o 
   0  10   8      116.80      167.11     28.20 o 
   1  10   8       47.78       29.25     31.26 o 
   2  10   8       11.44        1.45     13.11 o 
   3  10   8      211.08      201.51     23.04 o 
   4  10   8     1004.09     1111.31     74.36 o 
   5  10   8     1112.24     1073.21    112.01 o 
   6  10   8      713.21      622.12     83.49 o 
   7  10   8       71.83       50.56     35.21 o 
  -6  11   8       39.36       12.69     55.03 o 
  -5  11   8      295.18      206.46     68.65 o 
  -4  11   8      254.68      164.16     59.97 o 
  -3  11   8      688.99      523.57     83.05 o 
  -2  11   8      158.46      179.20     54.51 o 
  -1  11   8      583.24      624.94     83.87 o 
   0  11   8        2.27      -27.16     18.11 o 
   1  11   8      144.58      161.01     22.30 o 
   2  11   8       43.59       34.88     15.66 o 
   3  11   8     1295.98     1129.44     57.27 o 
   4  11   8       56.01       24.85     27.48 o 
   5  11   8      922.01      944.88     73.22 o 
   6  11   8        2.68       36.25     30.27 o 
   7  11   8        8.68       16.32     51.45 o 
  -6  12   8       31.09       75.83     64.07 o 
  -5  12   8      736.02      439.81     86.04 o 
  -4  12   8      426.12      395.52     80.47 o 
  -3  12   8      298.65      259.14     65.37 o 
  -2  12   8       94.36       97.56     50.62 o 
  -1  12   8      718.54      991.27    104.37 o 
   0  12   8     1958.88     2027.52     94.88 o 
   1  12   8     1368.26     1400.07     69.32 o 
   2  12   8       93.81      102.56     20.84 o 
   3  12   8      351.87      320.23     29.58 o 
   4  12   8      188.50      241.34     46.46 o 
   5  12   8        2.95        4.81     30.31 o 
   6  12   8       28.42       37.83     49.46 o 
  -5  13   8       84.96      119.77     61.91 o 
  -4  13   8      289.65      249.45     70.07 o 
  -3  13   8      115.56      119.94     53.45 o 
  -2  13   8      415.89      248.92     63.08 o 
  -1  13   8       28.75       11.51     39.29 o 
   0  13   8       53.04       58.94     18.78 o 
   1  13   8       92.07      113.85     23.01 o 
   2  13   8      467.06      450.18     35.62 o 
   3  13   8      141.20      123.87     22.50 o 
   4  13   8      322.53      342.52     87.63 o 
   5  13   8      209.14      201.36     84.38 o 
   6  13   8       93.05       30.66     52.63 o 
  -5  14   8       38.18      -17.91     50.10 o 
  -4  14   8       42.08      106.02     62.84 o 
  -3  14   8        0.26       17.97     46.23 o 
  -2  14   8        0.06       31.31     46.11 o 
  -1  14   8        0.69      -11.16     40.18 o 
   0  14   8      261.80      297.81     43.16 o 
   1  14   8       59.32       36.84     17.65 o 
   2  14   8      266.17      256.54     36.62 o 
   3  14   8       34.95       38.13     17.08 o 
   4  14   8       20.19       25.53     24.76 o 
   5  14   8        0.46      -58.93     39.29 o 
  -4  15   8       15.04      -38.18     47.05 o 
  -3  15   8      358.04      225.07     67.96 o 
  -2  15   8      235.07      230.30     68.19 o 
  -1  15   8      515.67      544.63     80.05 o 
   0  15   8       64.27       64.00     23.85 o 
   1  15   8      170.49      208.74     42.90 o 
   2  15   8       29.18       19.13     18.29 o 
   3  15   8      125.87      147.62     25.78 o 
   4  15   8      195.62      167.58     62.14 o 
   5  15   8      111.34       72.95     54.15 o 
  -3  16   8        0.11       21.49     44.76 o 
  -2  16   8      105.58      202.16     67.66 o 
  -1  16   8      669.66      830.74    115.13 o 
   0  16   8        4.65      -16.06     20.51 o 
   1  16   8     1724.22     1924.37     95.23 o 
   2  16   8       59.00       74.46     26.56 o 
   3  16   8       91.41       70.84     47.99 o 
   4  16   8      195.18       48.05     52.22 o 
  -2  17   8        0.70      -26.55     55.45 o 
  -1  17   8        5.42      -11.39     20.09 o 
   0  17   8       17.67       15.21     23.77 o 
   1  17   8        0.05       22.74     23.19 o 
   2  17   8        1.29       -9.23     19.25 o 
   3  17   8       40.62       12.93     52.57 o 
   0  18   8      560.65      639.34     53.67 o 
   1  18   8       47.00       67.12     33.00 o 
  -2 -13   9      110.04       77.86     28.15 o 
  -1 -13   9      205.86      164.74     38.27 o 
   0 -13   9      234.41      220.35     34.48 o 
   1 -13   9      129.61      178.05     31.97 o 
   2 -13   9       79.58       56.30     31.91 o 
  -3 -12   9       22.89       24.52     24.42 o 
  -2 -12   9      448.54      421.23     42.30 o 
  -1 -12   9       17.85       -2.60     39.41 o 
   0 -12   9       16.00        4.46     30.67 o 
   1 -12   9       49.38       77.01     26.22 o 
   2 -12   9      256.13      242.60     49.46 o 
   3 -12   9      111.02       93.05     34.40 o 
  -4 -11   9       26.25       71.21     26.47 o 
  -3 -11   9       23.01       11.66     21.52 o 
  -2 -11   9       29.53       40.61     23.56 o 
  -1 -11   9       16.08       -8.18     21.06 o 
   0 -11   9      254.75      320.92     39.32 o 
   1 -11   9        5.06        8.81     19.79 o 
   2 -11   9       26.22       22.78     20.51 o 
   3 -11   9        9.19        9.91     21.90 o 
   4 -11   9      278.19      224.92     36.34 o 
  -5 -10   9      141.23      107.39     58.76 o 
  -4 -10   9       38.34       52.75     22.79 o 
  -3 -10   9      803.60      744.87     54.07 o 
  -2 -10   9        0.47       17.76     19.70 o 
  -1 -10   9      146.06      284.20     54.91 o 
   0 -10   9        3.90       23.94     20.89 o 
   1 -10   9     1046.02      915.55     57.82 o 
   2 -10   9       35.69       25.48     17.92 o 
   3 -10   9      292.47      250.34     34.23 o 
   4 -10   9      137.30      104.63     35.98 o 
  -5  -9   9     1548.01     1526.71    100.56 o 
  -4  -9   9      162.06      161.85     36.83 o 
  -3  -9   9      119.15       91.00     23.40 o 
  -2  -9   9       74.38       70.52     21.23 o 
  -1  -9   9     1115.00     1217.34     70.30 o 
   0  -9   9        9.77       23.57     20.03 o 
   1  -9   9      720.30      825.70     45.91 o 
   2  -9   9       55.42       37.74     33.27 o 
   3  -9   9       74.18       84.78     23.21 o 
   4  -9   9       25.15       54.33     23.54 o 
   5  -9   9      269.55      315.18     53.73 o 
  -6  -8   9       13.00       19.23     31.35 o 
  -5  -8   9      494.47      327.98     44.99 o 
  -4  -8   9      150.94      130.67     34.25 o 
  -3  -8   9      160.70      160.07     27.21 o 
  -2  -8   9       27.93       25.53     18.12 o 
  -1  -8   9        4.09        2.59     15.98 o 
   0  -8   9       34.49       51.01     29.98 o 
   1  -8   9      125.68      152.59     20.61 o 
   2  -8   9       53.01       34.88     15.85 o 
   3  -8   9       73.24      109.92     19.64 o 
   4  -8   9      525.79      540.31     52.82 o 
   5  -8   9      109.22      107.04     29.30 o 
   6  -8   9      132.76       77.18     65.08 o 
  -6  -7   9      413.77      412.71     60.87 o 
  -5  -7   9      290.01      201.37     78.59 o 
  -4  -7   9      341.80      347.89     43.86 o 
  -3  -7   9      157.16      157.79     25.95 o 
  -2  -7   9       81.97      100.59     29.34 o 
  -1  -7   9       13.86       51.07     35.96 o 
   0  -7   9      123.63      163.19     21.76 o 
   1  -7   9      308.93      306.20     25.84 o 
   2  -7   9      174.78      202.91     22.39 o 
   3  -7   9      843.05      775.35     42.67 o 
   4  -7   9      101.72      129.08     24.86 o 
   5  -7   9       40.86       19.06     21.80 o 
   6  -7   9       16.76      134.50     64.91 o 
  -6  -6   9        8.80       16.56     28.82 o 
  -5  -6   9       25.88        1.57     22.34 o 
  -4  -6   9     1275.47     1100.77     78.71 o 
  -3  -6   9      275.30      284.18     37.66 o 
  -2  -6   9     3064.29     2859.30    124.12 o 
  -1  -6   9       62.96       37.91     18.80 o 
   0  -6   9        2.27       -5.11      9.63 o 
   1  -6   9       23.81       12.95     14.56 o 
   2  -6   9     2988.25     2608.94     89.70 o 
   3  -6   9      173.97      189.05     19.12 o 
   4  -6   9     1302.10     1216.88     55.68 o 
   5  -6   9       33.13       61.20     22.98 o 
   6  -6   9       21.27       70.19     59.27 o 
  -7  -5   9       12.33       15.62     31.96 o 
  -6  -5   9      369.91      348.76     46.73 o 
  -5  -5   9       96.63       95.28     29.21 o 
  -4  -5   9      299.07      331.35     40.41 o 
  -3  -5   9      136.94      209.50     32.44 o 
  -2  -5   9        4.13        3.11     14.28 o 
  -1  -5   9       72.30       75.06     12.26 o 
   0  -5   9       18.99       22.30     10.46 o 
   1  -5   9        4.83        9.45     10.26 o 
   2  -5   9      187.40      195.70     21.19 o 
   3  -5   9       43.01       41.94     12.71 o 
   4  -5   9      297.35      302.20     32.25 o 
   5  -5   9       32.82       28.15     16.18 o 
   6  -5   9       53.66       52.16     56.15 o 
   7  -5   9        3.95      -52.97     57.21 o 
  -7  -4   9      175.68      207.24     42.98 o 
  -6  -4   9      241.03      299.71     60.32 o 
  -5  -4   9      367.30      344.09     66.60 o 
  -4  -4   9      104.47      150.03    105.25 o 
  -3  -4   9     2908.38     2622.36    139.72 o 
  -2  -4   9       15.47       15.96     13.95 o 
  -1  -4   9      588.80      595.43     32.98 o 
   0  -4   9       53.64       63.51     11.73 o 
   1  -4   9      286.16      337.78     22.19 o 
   2  -4   9       93.38       98.10     13.49 o 
   3  -4   9      635.68      617.81     38.93 o 
   4  -4   9      449.86      439.21     30.89 o 
   5  -4   9      147.46      164.16     34.77 o 
   6  -4   9      105.49      118.11     38.63 o 
   7  -4   9        0.17       98.85     67.49 o 
  -7  -3   9       23.08        6.25     35.39 o 
  -6  -3   9       39.52       41.27     27.27 o 
  -5  -3   9      206.57      258.07     35.98 o 
  -4  -3   9      108.52      160.26     29.77 o 
  -3  -3   9       97.67       95.43     23.91 o 
  -2  -3   9      277.62      289.94     21.70 o 
  -1  -3   9      800.95      928.13     38.64 o 
   0  -3   9     2500.88     2518.50     91.52 o 
   1  -3   9     1805.88     1726.42     66.61 o 
   2  -3   9      984.13      939.18     41.96 o 
   3  -3   9      327.69      278.59     22.41 o 
   4  -3   9        9.60        4.30     12.57 o 
   5  -3   9     1418.96     1566.35    102.72 o 
   6  -3   9      144.75      106.85     36.78 o 
   7  -3   9       85.47      102.61     63.79 o 
  -7  -2   9      305.65      278.18     83.70 o 
  -6  -2   9      168.00      247.92     37.49 o 
  -5  -2   9      222.82      251.48     35.25 o 
  -4  -2   9      136.44      147.39     27.42 o 
  -3  -2   9      248.90      269.62     25.27 o 
  -2  -2   9        2.40       -4.10      9.52 o 
  -1  -2   9      885.07      800.94     34.61 o 
   0  -2   9       70.60       96.11     11.90 o 
   1  -2   9       71.15      140.39     42.67 o 
   2  -2   9      489.26      464.76     26.41 o 
   3  -2   9       15.37        5.33     10.63 o 
   4  -2   9      411.51      405.73     27.40 o 
   5  -2   9       19.30       35.37     25.32 o 
   6  -2   9      297.51      300.88     46.94 o 
   7  -2   9       45.44       46.90     37.54 o 
  -7  -1   9      377.38      446.32    151.45 o 
  -6  -1   9      481.71      503.39    161.79 o 
  -5  -1   9      550.20      641.54     90.63 o 
  -4  -1   9     1394.30     1473.31     67.56 o 
  -3  -1   9       91.07       95.28     15.98 o 
  -2  -1   9      571.64      568.50     68.33 o 
  -1  -1   9      694.24      645.30     33.62 o 
   0  -1   9    10961.96    11505.03    388.32 o 
   1  -1   9      180.83      201.46     20.59 o 
   2  -1   9      691.87      689.47     35.70 o 
   3  -1   9      194.22      228.34     18.04 o 
   4  -1   9     1116.29     1218.84     56.88 o 
   5  -1   9       84.63       61.22     43.35 o 
   6  -1   9      172.45      220.61     42.05 o 
   7  -1   9      299.18      337.52     53.27 o 
  -6   0   9       36.58       48.52     25.73 o 
  -5   0   9       67.37       75.37     25.09 o 
  -4   0   9      582.28      882.46     57.47 o 
  -3   0   9       27.86       21.04     13.02 o 
  -2   0   9      260.69      270.85     25.13 o 
  -1   0   9      553.60      568.74     87.28 o 
   0   0   9      136.81      155.19     20.50 o 
   1   0   9       11.04       12.11      8.43 o 
   2   0   9     3194.13     2831.35    103.44 o 
   3   0   9      376.55      367.51     29.12 o 
   4   0   9     1016.86     1189.94     61.55 o 
   5   0   9       38.67       74.51     27.44 o 
   6   0   9      149.00      172.31     56.53 o 
   7   0   9      282.86      249.65     75.62 o 
  -6   1   9        4.82       12.26     37.44 o 
  -5   1   9       62.12       59.97     22.80 o 
  -4   1   9       63.21      147.82     45.82 o 
  -3   1   9       28.53       16.63     21.09 o 
  -2   1   9      178.20      167.99     20.61 o 
  -1   1   9     3087.81     3303.26    211.71 o 
   0   1   9      178.18      241.22     25.58 o 
   1   1   9     1568.39     2025.47    149.42 o 
   2   1   9      184.13      132.55     30.69 o 
   3   1   9       63.34      110.39     35.81 o 
   4   1   9       25.68       22.52     36.76 o 
   5   1   9      410.74      459.98     49.74 o 
   6   1   9       23.08       12.40     26.66 o 
   7   1   9       95.57      122.06     39.77 o 
   8   1   9       66.51       33.51     38.27 o 
  -6   2   9      152.23      140.55     58.15 o 
  -5   2   9      345.37      343.37     54.80 o 
  -4   2   9      669.77      797.95     57.13 o 
  -3   2   9     2022.56     1808.76    100.33 o 
  -2   2   9     3603.70     3645.76    149.77 o 
  -1   2   9     4357.54     4503.49    214.41 o 
   0   2   9      124.78      173.60     44.93 o 
   1   2   9     4032.85     4199.66    217.01 o 
   2   2   9     2631.07     2472.18    135.24 o 
   3   2   9     3466.31     3018.79    164.30 o 
   4   2   9        0.17       18.27     20.75 o 
   5   2   9      104.96      102.68     30.41 o 
   6   2   9      356.66      334.34     47.12 o 
   7   2   9      162.11      120.78     60.58 o 
   8   2   9        0.24       21.64     35.67 o 
  -7   3   9       35.80       14.92     49.93 o 
  -6   3   9       36.06       47.22     44.63 o 
  -5   3   9       20.99        9.33     22.59 o 
  -4   3   9      379.20      456.82     41.27 o 
  -3   3   9       72.00       94.77     27.52 o 
  -2   3   9      126.92      198.60     28.83 o 
  -1   3   9      501.09      524.17     39.58 o 
   0   3   9        2.25        5.56     13.45 o 
   1   3   9      213.53      243.10     27.91 o 
   2   3   9      238.71      255.62     47.61 o 
   3   3   9      156.80      176.88     51.57 o 
   4   3   9      290.54      312.29     38.30 o 
   5   3   9      570.91      560.74     55.53 o 
   6   3   9      364.65      488.72     54.72 o 
   7   3   9        0.13        5.85     28.74 o 
   8   3   9       37.19       76.46     48.22 o 
  -7   4   9       15.12       33.01     56.27 o 
  -6   4   9      293.95      241.87     70.60 o 
  -5   4   9      245.15      181.61     55.92 o 
  -4   4   9      113.95      149.80     32.25 o 
  -3   4   9      248.66      298.48     30.92 o 
  -2   4   9      820.14      754.59     48.57 o 
  -1   4   9      147.11      184.14     23.78 o 
   0   4   9       53.71       38.83     14.90 o 
   1   4   9      854.14      807.55     53.28 o 
   2   4   9      365.98      359.54     35.45 o 
   3   4   9       88.63      106.49     24.87 o 
   4   4   9        9.59       39.31     30.13 o 
   5   4   9      485.99      512.72     52.59 o 
   6   4   9       73.51      105.67     33.93 o 
   7   4   9        5.42       30.37     32.44 o 
   8   4   9      315.86      315.09     55.47 o 
  -7   5   9      114.50      103.73     59.56 o 
  -6   5   9        1.59       31.96     48.16 o 
  -5   5   9     1653.70     2081.86    190.53 o 
  -4   5   9      122.41      190.14     26.81 o 
  -3   5   9      768.18      783.67     52.34 o 
  -2   5   9     2383.75     2389.10    125.24 o 
  -1   5   9     6446.41     7473.69    377.48 o 
   0   5   9    12693.15    13129.10    650.46 o 
   1   5   9     9564.60    10374.39    429.06 o 
   2   5   9     5661.37     5796.40    298.56 o 
   3   5   9      167.60      116.75     26.24 o 
   4   5   9       17.75       88.27     25.17 o 
   5   5   9      308.98      340.40     43.03 o 
   6   5   9      158.59      165.96     37.71 o 
   7   5   9      190.08      281.48     48.87 o 
   8   5   9       29.81       65.19     40.33 o 
  -7   6   9        3.03      134.91     64.48 o 
  -6   6   9       29.42      -27.14     40.24 o 
  -5   6   9        8.51       14.03     42.99 o 
  -4   6   9      130.81      169.75     54.27 o 
  -3   6   9       36.33       22.46     15.64 o 
  -2   6   9       42.95       75.86     18.33 o 
  -1   6   9       20.69       13.78     15.66 o 
   0   6   9      238.40      234.08     27.05 o 
   1   6   9       19.91       14.49     12.01 o 
   2   6   9      485.33      509.10     54.42 o 
   3   6   9      441.27      501.54     71.77 o 
   4   6   9       17.14       34.70     28.84 o 
   5   6   9       16.20       23.20     23.22 o 
   6   6   9      221.81      271.70     43.28 o 
   7   6   9      317.12      262.61     47.46 o 
  -7   7   9       82.05       77.18     67.19 o 
  -6   7   9      260.81      295.09     77.47 o 
  -5   7   9      423.48      495.60     86.64 o 
  -4   7   9     1267.85     1328.70    132.21 o 
  -3   7   9      122.93      122.55     20.85 o 
  -2   7   9       19.98       17.39     35.76 o 
  -1   7   9     1252.98     1348.33     80.69 o 
   0   7   9      268.23      315.43     31.78 o 
   1   7   9     1214.03     1245.21     72.52 o 
   2   7   9       80.42       90.70     14.36 o 
   3   7   9      192.66      211.91     31.88 o 
   4   7   9      286.73      312.45     90.84 o 
   5   7   9      185.58      134.37     31.99 o 
   6   7   9      119.51      125.87     34.86 o 
   7   7   9       19.77       12.75     33.32 o 
  -7   8   9       10.61      -56.03     48.05 o 
  -6   8   9      269.21      245.86     73.19 o 
  -5   8   9       40.68      117.70     54.10 o 
  -4   8   9      194.43      158.93     55.68 o 
  -3   8   9       38.73       44.52     43.35 o 
  -2   8   9     3073.44     3326.22    268.54 o 
  -1   8   9       28.89       18.40     30.08 o 
   0   8   9       91.05      131.81     23.47 o 
   1   8   9        6.31        9.37     13.55 o 
   2   8   9     1653.89     1589.06     63.24 o 
   3   8   9      485.73      471.93     35.38 o 
   4   8   9      742.22      769.07     62.04 o 
   5   8   9      432.17      314.95     46.64 o 
   6   8   9       18.50       41.76     29.85 o 
   7   8   9      278.50      320.76     51.43 o 
  -6   9   9      198.96      210.10     69.84 o 
  -5   9   9        0.12       -8.99     42.53 o 
  -4   9   9      132.05      184.90     57.56 o 
  -3   9   9        8.40      -49.87     35.42 o 
  -2   9   9       18.84       17.62     36.30 o 
  -1   9   9        4.90        0.29     18.68 o 
   0   9   9     1013.42     1146.03     71.63 o 
   1   9   9      116.18      101.85     19.07 o 
   2   9   9      451.16      379.10     27.15 o 
   3   9   9      999.71     1000.59     51.65 o 
   4   9   9      118.08      147.50     65.78 o 
   5   9   9      154.17      144.43     40.33 o 
   6   9   9      275.98      335.73     50.95 o 
   7   9   9        8.85       -5.82     30.19 o 
  -6  10   9       42.18      104.03     63.20 o 
  -5  10   9      129.04      143.31     62.14 o 
  -4  10   9      762.75      697.41    100.50 o 
  -3  10   9     1277.07     1339.27    134.63 o 
  -2  10   9     1645.04     1812.50    161.64 o 
  -1  10   9      213.23      188.12     49.63 o 
   0  10   9      192.68      236.56     48.63 o 
   1  10   9       99.88       80.96     18.51 o 
   2  10   9     1303.74     1145.20     55.78 o 
   3  10   9      558.14      544.96     79.31 o 
   4  10   9     1636.17     1418.57     90.63 o 
   5  10   9       46.10       26.00     27.16 o 
   6  10   9      279.30      347.34     49.38 o 
   7  10   9        4.28       52.05     36.67 o 
  -6  11   9       11.88       41.47     50.51 o 
  -5  11   9      262.67      230.18     67.19 o 
  -4  11   9      184.19      260.26     65.73 o 
  -3  11   9        0.84      -47.39     39.05 o 
  -2  11   9      100.84       39.59     44.70 o 
  -1  11   9     1837.25     2072.52    179.03 o 
   0  11   9       34.02        9.79     20.21 o 
   1  11   9     2237.21     2357.46    105.30 o 
   2  11   9      185.47      228.03     24.60 o 
   3  11   9      177.87      197.23     42.53 o 
   4  11   9        5.73        7.03     39.09 o 
   5  11   9      564.76      706.29     63.47 o 
   6  11   9      167.96      200.29     41.35 o 
  -5  12   9      182.08      142.08     60.73 o 
  -4  12   9        0.20       23.44     53.39 o 
  -3  12   9      561.77      422.01     76.94 o 
  -2  12   9       73.76       92.16     44.35 o 
  -1  12   9       18.26       11.05     38.36 o 
   0  12   9      106.03       89.45     27.69 o 
   1  12   9      115.13      108.99     21.64 o 
   2  12   9      101.67       89.45     20.09 o 
   3  12   9      452.31      432.53     61.09 o 
   4  12   9        3.81       25.66     31.07 o 
   5  12   9       58.09       45.64     29.63 o 
   6  12   9        7.76       17.39     30.94 o 
  -5  13   9       37.07       36.36     52.86 o 
  -4  13   9      352.80      345.48     80.35 o 
  -3  13   9      740.45      379.08     75.06 o 
  -2  13   9       10.89       -1.53     36.54 o 
  -1  13   9       15.51       76.24     46.51 o 
   0  13   9      591.12      652.45     46.22 o 
   1  13   9      179.45      203.71     32.59 o 
   2  13   9       81.79       96.57     22.68 o 
   3  13   9      381.83      296.96     52.57 o 
   4  13   9      201.59      304.65     55.57 o 
   5  13   9      616.08      567.37     76.53 o 
   6  13   9       45.99      -62.61     47.75 o 
  -4  14   9       94.44       58.96     53.15 o 
  -3  14   9       23.00       54.51     52.74 o 
  -2  14   9      774.01      610.79     94.56 o 
  -1  14   9       30.81       85.58     49.27 o 
   0  14   9      131.04      155.36     27.19 o 
   1  14   9       11.09       -6.50     17.16 o 
   2  14   9      688.57      747.34     74.70 o 
   3  14   9       45.41       16.98     31.83 o 
   4  14   9     1108.60      904.71    227.15 o 
   5  14   9       25.05        4.52     50.51 o 
  -4  15   9       85.82       97.56     60.26 o 
  -3  15   9       29.87      -22.79     45.82 o 
  -2  15   9       12.36       16.68     49.75 o 
  -1  15   9      261.12      225.12     34.57 o 
   0  15   9      100.32       97.90     26.10 o 
   1  15   9       23.51       27.50     19.07 o 
   2  15   9      105.90      125.10     22.35 o 
   3  15   9       13.95       20.51     25.56 o 
   4  15   9      164.33      190.40     60.93 o 
   5  15   9       10.92      -55.03     41.88 o 
  -3  16   9      605.65      411.08     83.81 o 
  -2  16   9       38.44       51.69     52.63 o 
  -1  16   9     1247.18     1532.38    103.69 o 
   0  16   9       42.45       61.21     24.91 o 
   1  16   9      170.57      283.55     38.64 o 
   2  16   9      129.52      124.10     31.54 o 
   3  16   9      837.57      654.51    110.39 o 
   4  16   9       52.44       13.51     46.28 o 
  -2  17   9       83.36       63.80     40.09 o 
  -1  17   9       33.59       24.05     26.57 o 
   0  17   9        2.19       15.09     22.81 o 
   1  17   9      308.41      348.50     39.14 o 
   2  17   9       18.97       35.60     24.13 o 
   3  17   9        4.65        7.98     49.81 o 
   0  18   9        0.86      -20.97     24.51 o 
  -2 -12  10       34.66       44.41     24.18 o 
  -1 -12  10       69.47       69.94     28.59 o 
   0 -12  10      101.51      163.13     52.25 o 
   1 -12  10      111.99       91.67     30.71 o 
   2 -12  10        2.51       14.91     27.65 o 
  -3 -11  10        0.31      -15.57     21.90 o 
  -2 -11  10      612.03      662.29     51.84 o 
  -1 -11  10        5.31       -9.65     20.80 o 
   0 -11  10        0.39      -12.94     20.66 o 
   1 -11  10       69.99       83.99     29.70 o 
   2 -11  10      377.22      436.01     40.99 o 
   3 -11  10      160.55      165.80     32.37 o 
  -4 -10  10      110.81      156.23     36.98 o 
  -3 -10  10      170.72      150.41     35.03 o 
  -2 -10  10      135.41       80.91     35.18 o 
  -1 -10  10        0.02        0.35     21.08 o 
   0 -10  10       91.73       47.29     24.39 o 
   1 -10  10       60.04       70.75     23.50 o 
   2 -10  10      151.82      133.15     35.82 o 
   3 -10  10      581.13      520.59     46.10 o 
   4 -10  10      244.30      225.04     35.11 o 
  -5  -9  10      194.15      205.13     41.23 o 
  -4  -9  10       70.46       36.03     29.94 o 
  -3  -9  10      475.22      495.43     43.72 o 
  -2  -9  10       98.37       87.95     24.59 o 
  -1  -9  10       59.10       64.18     52.86 o 
   0  -9  10        1.59      -11.28     17.95 o 
   1  -9  10        0.26       -6.85     19.11 o 
   2  -9  10       99.28      125.48     23.35 o 
   3  -9  10      256.34      258.61     26.94 o 
   4  -9  10        7.22       29.68     21.23 o 
   5  -9  10      711.63      492.90     90.04 o 
  -5  -8  10      167.01      132.68     35.54 o 
  -4  -8  10       35.21       12.88     26.66 o 
  -3  -8  10      304.51      259.42     32.42 o 
  -2  -8  10      150.38      205.91     29.10 o 
  -1  -8  10      676.65      889.68    108.05 o 
   0  -8  10       18.63       -4.54     18.68 o 
   1  -8  10      506.32      715.68     41.45 o 
   2  -8  10        0.82       -2.72     13.81 o 
   3  -8  10      602.07      535.16     36.33 o 
   4  -8  10       18.69       55.59     22.86 o 
   5  -8  10     1372.09     1746.42    177.02 o 
  -6  -7  10       33.29       34.63     31.55 o 
  -5  -7  10       27.79       38.20     28.70 o 
  -4  -7  10      321.39      451.45     50.01 o 
  -3  -7  10      116.12      135.69     26.33 o 
  -2  -7  10       16.05        1.62     16.75 o 
  -1  -7  10       27.91       75.98     23.02 o 
   0  -7  10       65.14       90.37     25.23 o 
   1  -7  10      362.36      418.91     30.65 o 
   2  -7  10        3.95       -1.97     13.92 o 
   3  -7  10        4.54       10.28     14.28 o 
   4  -7  10       15.25       44.25     16.81 o 
   5  -7  10      643.67      556.87     93.45 o 
   6  -7  10       91.92       56.85     60.37 o 
  -6  -6  10      517.23      447.09     53.38 o 
  -5  -6  10      395.20      333.68     45.09 o 
  -4  -6  10     1382.73     1502.99    143.08 o 
  -3  -6  10       59.67       75.47     32.74 o 
  -2  -6  10       80.57       65.84     20.49 o 
  -1  -6  10       18.42       88.43     23.90 o 
   0  -6  10     1053.76     1207.30     51.43 o 
   1  -6  10      126.87      114.46     16.78 o 
   2  -6  10       24.10       30.77     17.29 o 
   3  -6  10      375.79      406.58     26.26 o 
   4  -6  10      292.68      333.32     25.06 o 
   5  -6  10      192.67      178.73     61.50 o 
   6  -6  10        1.84       61.91     52.91 o 
  -6  -5  10      229.14      265.47     42.64 o 
  -5  -5  10        8.48       -4.45     27.07 o 
  -4  -5  10      179.54      218.40     78.97 o 
  -3  -5  10      196.90      260.45     45.45 o 
  -2  -5  10      709.75      652.71     44.29 o 
  -1  -5  10      213.09      229.89     29.96 o 
   0  -5  10        4.27        8.28     10.79 o 
   1  -5  10      135.84      181.42     18.39 o 
   2  -5  10     1466.95     1286.04     49.70 o 
   3  -5  10        2.13       -6.02     11.34 o 
   4  -5  10       11.07      114.29     43.09 o 
   5  -5  10      151.99      162.17     35.95 o 
   6  -5  10      381.95      349.89     81.29 o 
  -6  -4  10      124.80      140.01     35.31 o 
  -5  -4  10      399.51      462.49     49.57 o 
  -4  -4  10        3.73      -30.55     20.37 o 
  -3  -4  10      174.32      226.82     33.62 o 
  -2  -4  10      320.73      306.23     57.82 o 
  -1  -4  10      845.78     1014.04     43.43 o 
   0  -4  10      162.00      165.14     17.02 o 
   1  -4  10     1907.23     1791.41     69.52 o 
   2  -4  10        1.20       -0.44      9.98 o 
   3  -4  10       11.09      -16.38     11.16 o 
   4  -4  10        4.94       36.98     14.09 o 
   5  -4  10      101.25      107.87     32.02 o 
   6  -4  10      141.53      144.24     55.62 o 
   7  -4  10       60.69       42.75     63.73 o 
  -7  -3  10      547.00      741.52    101.02 o 
  -6  -3  10       66.78      143.16     89.07 o 
  -5  -3  10      105.93      116.18     29.48 o 
  -4  -3  10      181.31      316.16     37.94 o 
  -3  -3  10      405.12      483.28     76.94 o 
  -2  -3  10      803.64      861.17     69.25 o 
  -1  -3  10      855.08      833.17     37.29 o 
   0  -3  10      134.19      134.00     17.25 o 
   1  -3  10      599.73      632.27     32.26 o 
   2  -3  10      401.47      400.66     26.11 o 
   3  -3  10      800.54      794.99     39.24 o 
   4  -3  10       61.32       67.14     16.16 o 
   5  -3  10       80.74       61.94     35.53 o 
   6  -3  10        4.65       24.48     31.56 o 
   7  -3  10       25.43       76.02     37.23 o 
  -7  -2  10        5.88       28.42     30.51 o 
  -6  -2  10       25.20      137.07     69.11 o 
  -5  -2  10       25.66       30.29     35.03 o 
  -4  -2  10      834.41     1152.98     81.64 o 
  -3  -2  10      187.85      228.70     31.61 o 
  -2  -2  10      569.41      648.35     42.32 o 
  -1  -2  10      658.94      611.55     34.24 o 
   0  -2  10     1270.65     1123.77     40.88 o 
   1  -2  10      449.75      444.68     25.73 o 
   2  -2  10       22.88       30.25     13.92 o 
   3  -2  10       90.51       79.24     13.60 o 
   4  -2  10      331.74      344.79     42.29 o 
   5  -2  10      929.78     1032.44    114.73 o 
   6  -2  10      164.08      155.71     41.34 o 
   7  -2  10       78.93       64.67    100.32 o 
  -7  -1  10      496.89      447.68    129.37 o 
  -6  -1  10       57.37       97.47     30.57 o 
  -5  -1  10      185.99      194.38     49.25 o 
  -4  -1  10      216.45      340.34     37.52 o 
  -3  -1  10      151.23      123.70     17.92 o 
  -2  -1  10     1619.80     1653.72     86.67 o 
  -1  -1  10      809.32      747.41     38.76 o 
   0  -1  10       12.64       17.66      9.73 o 
   1  -1  10       36.86       52.51     11.54 o 
   2  -1  10      368.25      355.16     24.48 o 
   3  -1  10      702.27      678.32     53.39 o 
   4  -1  10        7.27       31.60     22.58 o 
   5  -1  10      690.98      618.04     59.53 o 
   6  -1  10       82.73      161.44     59.36 o 
   7  -1  10      618.18      484.30     95.97 o 
  -6   0  10      145.57      312.72    107.22 o 
  -5   0  10     1097.80     1052.03     68.04 o 
  -4   0  10      140.85      112.87     19.13 o 
  -3   0  10      248.09      302.24     28.60 o 
  -2   0  10       51.01       47.63     14.90 o 
  -1   0  10      536.33      518.46     36.48 o 
   0   0  10     1255.98     1043.99     52.90 o 
   1   0  10      719.45      760.48     39.18 o 
   2   0  10      169.87      161.39     14.38 o 
   3   0  10       24.05       19.06      8.90 o 
   4   0  10      955.39     1274.37     84.86 o 
   5   0  10      128.10      195.21     48.93 o 
   6   0  10       23.80       30.35     27.94 o 
   7   0  10       29.85       30.11     35.24 o 
  -6   1  10      471.44      591.58    162.84 o 
  -5   1  10      212.34      250.33     68.98 o 
  -4   1  10        3.62       30.60     25.26 o 
  -3   1  10      649.46      567.52     63.32 o 
  -2   1  10       51.47       67.70     16.24 o 
  -1   1  10      518.22      456.00     34.81 o 
   0   1  10      320.53      386.70     39.14 o 
   1   1  10      191.72      125.35    101.08 o 
   2   1  10       69.35       18.00     16.90 o 
   3   1  10     1012.70      930.94     64.68 o 
   4   1  10     1266.45     1297.03     84.96 o 
   5   1  10       12.49       28.82     24.95 o 
   6   1  10        2.30       15.10     29.47 o 
   7   1  10      288.99      375.58     83.17 o 
  -5   2  10      707.46      699.66     72.72 o 
  -4   2  10      280.37      249.78     33.99 o 
  -3   2  10     1004.89     1015.04     51.50 o 
  -2   2  10        5.59        5.62     13.08 o 
  -1   2  10     1864.34     1909.80    142.96 o 
   0   2  10      669.66      744.91     60.67 o 
   1   2  10     2487.13     2546.35    138.44 o 
   2   2  10      422.48      466.26     41.87 o 
   3   2  10       78.33       52.41     38.62 o 
   4   2  10      572.05      605.30     72.92 o 
   5   2  10      179.78      184.00     36.64 o 
   6   2  10      111.25      101.80     36.00 o 
   7   2  10      432.74      337.37     54.10 o 
  -7   3  10       13.11      -28.84     53.04 o 
  -6   3  10      469.82      452.03     88.16 o 
  -5   3  10       91.24       63.44     35.71 o 
  -4   3  10      378.36      418.59     57.21 o 
  -3   3  10      684.46      723.31     53.40 o 
  -2   3  10      661.43      674.34     74.56 o 
  -1   3  10      324.03      439.09     36.80 o 
   0   3  10       88.06       67.31     33.13 o 
   1   3  10      714.96      787.38     82.76 o 
   2   3  10      313.13      326.31     36.07 o 
   3   3  10     1235.39     1129.59    111.60 o 
   4   3  10        0.52       63.75     40.82 o 
   5   3  10      154.50      177.17     84.79 o 
   6   3  10      495.66      488.43     56.60 o 
   7   3  10      419.55      478.39    129.10 o 
  -7   4  10        2.35      -41.58     52.57 o 
  -6   4  10       29.43       -1.06     45.70 o 
  -5   4  10      327.39      343.60     72.01 o 
  -4   4  10      101.86      168.92     54.97 o 
  -3   4  10      379.17      396.75     39.88 o 
  -2   4  10        4.77        3.06     11.74 o 
  -1   4  10       19.83       13.35     15.08 o 
   0   4  10       65.58      112.03     26.60 o 
   1   4  10       78.85       87.88     40.79 o 
   2   4  10        5.54        7.53     17.32 o 
   3   4  10      268.23      228.19     32.42 o 
   4   4  10      716.10      790.37     63.47 o 
   5   4  10      121.61      130.25     33.07 o 
   6   4  10     1335.85     1390.75    218.44 o 
   7   4  10        9.73       27.07     32.35 o 
  -7   5  10      551.82      553.81    104.14 o 
  -6   5  10      297.79      344.60     79.53 o 
  -5   5  10      346.37      387.24     74.65 o 
  -4   5  10       86.80       60.31     25.96 o 
  -3   5  10     1755.04     1812.33    157.11 o 
  -2   5  10     1215.76     1265.54     60.39 o 
  -1   5  10     2572.75     2827.99    151.52 o 
   0   5  10        1.42       -3.36     13.42 o 
   1   5  10     1445.03     1754.13     81.20 o 
   2   5  10      149.74      144.21     30.08 o 
   3   5  10      336.70      374.08     40.46 o 
   4   5  10       72.86       70.24     26.46 o 
   5   5  10      919.29      950.47     75.23 o 
   6   5  10        9.59       33.24     29.32 o 
   7   5  10       25.64      -10.50     31.33 o 
  -7   6  10        8.24       63.03     65.26 o 
  -6   6  10        0.32       -1.71     44.76 o 
  -5   6  10     1918.94     2281.79    206.98 o 
  -4   6  10      577.29      810.25    105.07 o 
  -3   6  10     1223.26     1222.81    115.80 o 
  -2   6  10      842.35      871.63     63.44 o 
  -1   6  10       66.88       34.72     19.67 o 
   0   6  10      198.64      142.91     23.63 o 
   1   6  10       29.39        3.71     12.70 o 
   2   6  10       53.55       77.34     22.49 o 
   3   6  10     1455.99     1197.92     77.91 o 
   4   6  10      641.44      682.77    103.52 o 
   5   6  10     1731.44     1729.68    108.88 o 
   6   6  10      329.42      377.73     51.43 o 
   7   6  10        4.21        4.74     30.23 o 
  -7   7  10      174.31      261.08     85.28 o 
  -6   7  10        0.07      -20.56     48.75 o 
  -5   7  10       28.16       27.07     47.93 o 
  -4   7  10       51.62       21.32     46.87 o 
  -3   7  10       21.82       42.58     30.23 o 
  -2   7  10      235.23      263.43     55.27 o 
  -1   7  10      161.24      187.64     28.37 o 
   0   7  10       14.17       29.66     17.20 o 
   1   7  10      113.80      136.91     22.44 o 
   2   7  10      423.17      521.27     46.60 o 
   3   7  10      401.92      395.95     41.63 o 
   4   7  10      195.95      239.50     37.34 o 
   5   7  10       12.33        4.44     23.90 o 
   6   7  10      161.37      244.78     42.55 o 
   7   7  10      289.68      344.36     76.85 o 
  -6   8  10      117.16      174.26     68.48 o 
  -5   8  10        9.36       32.83     50.98 o 
  -4   8  10     2342.00     2543.16    222.31 o 
  -3   8  10       80.91      134.03     52.28 o 
  -2   8  10      240.27      234.82     55.68 o 
  -1   8  10       90.82      166.28     59.68 o 
   0   8  10        7.93       36.02     42.38 o 
   1   8  10      162.60      168.47     33.33 o 
   2   8  10      781.46      698.20     42.53 o 
   3   8  10      624.32      656.87     56.12 o 
   4   8  10      963.99     1157.12    116.61 o 
   5   8  10       91.12       69.70     30.10 o 
   6   8  10       33.63       17.42     29.28 o 
   7   8  10       83.35      100.43     39.06 o 
  -6   9  10      155.66      183.32     71.54 o 
  -5   9  10        1.61       11.46     45.23 o 
  -4   9  10       48.73       58.79     49.69 o 
  -3   9  10        3.25        7.81     40.70 o 
  -2   9  10     2977.85     2964.53    245.22 o 
  -1   9  10       84.05       78.73     25.39 o 
   0   9  10      212.67      256.45     32.77 o 
   1   9  10       47.01       36.66     15.52 o 
   2   9  10     3243.47     2818.40    118.11 o 
   3   9  10       88.74      122.46     41.85 o 
   4   9  10      379.93      396.60     45.94 o 
   5   9  10        6.95        6.44     24.41 o 
   6   9  10      408.19      417.59     53.63 o 
   7   9  10      109.26      105.49     79.41 o 
  -6  10  10      332.61      391.23     89.57 o 
  -5  10  10      426.19      439.51     84.81 o 
  -4  10  10      172.01      152.53     57.50 o 
  -3  10  10       54.45       -0.41     41.58 o 
  -2  10  10      109.86      115.24     51.63 o 
  -1  10  10      626.72      703.98     58.51 o 
   0  10  10      481.02      523.91     46.96 o 
   1  10  10      564.71      616.95     39.07 o 
   2  10  10      435.59      439.64     30.90 o 
   3  10  10      117.71      124.54     30.49 o 
   4  10  10      597.94      680.41     60.12 o 
   5  10  10        0.39      -16.73     23.43 o 
   6  10  10       11.66      -11.13     42.85 o 
   7  10  10       18.87       28.86     34.77 o 
  -6  11  10        0.54       48.05     58.62 o 
  -5  11  10       83.48       93.33     61.61 o 
  -4  11  10       69.65       45.82     52.57 o 
  -3  11  10      336.53      285.69     69.37 o 
  -2  11  10      300.25      287.92     66.96 o 
  -1  11  10       78.12       90.29     27.65 o 
   0  11  10        8.21       40.88     45.76 o 
   1  11  10        3.42        2.59     16.64 o 
   2  11  10       18.81       25.73     15.62 o 
   3  11  10       12.64       44.46     28.37 o 
   4  11  10      220.47      319.34     42.34 o 
   5  11  10       24.50       22.39     28.62 o 
   6  11  10       18.88       38.16     36.01 o 
  -5  12  10      132.91      155.35     67.14 o 
  -4  12  10       26.65       -8.87     47.64 o 
  -3  12  10      397.17      281.10     70.01 o 
  -2  12  10       16.42       35.48     44.87 o 
  -1  12  10      562.45      946.61    170.01 o 
   0  12  10      295.85      312.96     39.92 o 
   1  12  10     2940.12     3208.12    139.62 o 
   2  12  10      102.01      125.76     24.06 o 
   3  12  10        7.84      -33.95     24.55 o 
   4  12  10        0.44       -9.11     28.37 o 
   5  12  10      649.42      687.99     65.22 o 
   6  12  10       49.16       27.95     32.48 o 
  -5  13  10        2.07       34.36     55.62 o 
  -4  13  10       59.11       26.38     50.57 o 
  -3  13  10      182.28      164.92     62.26 o 
  -2  13  10      120.52      163.82     58.73 o 
  -1  13  10      628.08      618.03     58.45 o 
   0  13  10        0.03       22.16     19.52 o 
   1  13  10       80.20      107.83     26.93 o 
   2  13  10       19.21       23.26     19.46 o 
   3  13  10      305.51      277.40     52.57 o 
   4  13  10        0.16       25.08     30.31 o 
   5  13  10      269.69      317.47     62.20 o 
  -4  14  10      186.01      349.12     83.34 o 
  -3  14  10      139.10       70.19     51.51 o 
  -2  14  10       52.22      120.52     56.20 o 
  -1  14  10        8.43       51.05     34.36 o 
   0  14  10      748.79      918.70     79.13 o 
   1  14  10       82.99       91.05     37.35 o 
   2  14  10      332.26      335.20     56.56 o 
   3  14  10       62.12       44.41     33.77 o 
   4  14  10       11.01       22.62     36.42 o 
   5  14  10      195.59      172.15     51.03 o 
  -4  15  10       45.38       92.80     61.50 o 
  -3  15  10        8.05       49.21     46.40 o 
  -2  15  10        6.95       51.28     45.10 o 
  -1  15  10      107.16      124.12     36.09 o 
   0  15  10        0.16       -6.63     20.35 o 
   1  15  10        0.05        8.53     20.90 o 
   2  15  10      311.98      377.60     63.14 o 
   3  15  10        2.19      -10.75     31.07 o 
   4  15  10      189.44      168.53     38.47 o 
  -3  16  10       56.86       64.78     54.56 o 
  -2  16  10        7.12       77.88     55.68 o 
  -1  16  10      443.55      425.66     43.19 o 
   0  16  10      223.50      265.94     35.66 o 
   1  16  10      746.94      849.68     57.08 o 
   2  16  10      112.75      124.96     36.31 o 
   3  16  10        7.98       67.41     33.06 o 
   4  16  10       12.85       58.37     81.41 o 
  -2  17  10       15.21       59.03     56.91 o 
  -1  17  10      192.70      232.57     37.24 o 
   0  17  10       23.70       32.93     32.46 o 
   1  17  10       46.14      100.40     32.47 o 
   2  17  10       12.78        7.93     28.65 o 
   3  17  10      361.37      386.23     81.15 o 
  -1 -12  11       49.01       74.11     31.78 o 
   0 -12  11        1.02      -30.26     21.63 o 
   1 -12  11      111.50      163.32     32.80 o 
  -3 -11  11      286.58      300.25     39.91 o 
  -2 -11  11      130.90      155.12     79.81 o 
  -1 -11  11        3.57       -0.77     25.11 o 
   0 -11  11      145.33      155.22     49.21 o 
   1 -11  11       17.98        2.99     21.84 o 
   2 -11  11        2.20       38.26     23.51 o 
  -3 -10  11       70.21       72.67     26.06 o 
  -2 -10  11      255.15      337.99     45.60 o 
  -1 -10  11       46.61       40.86     26.22 o 
   0 -10  11        4.31       14.35     24.50 o 
   1 -10  11       21.64       26.67     22.07 o 
   2 -10  11      308.13      322.50     36.16 o 
   3 -10  11       19.62       15.05     22.53 o 
  -4  -9  11        5.71       -7.47     27.81 o 
  -3  -9  11        6.39       14.90     22.37 o 
  -2  -9  11       29.31       31.64     20.42 o 
  -1  -9  11      469.37      570.42     52.97 o 
   0  -9  11       44.88       56.27     25.75 o 
   1  -9  11     1532.83     1340.26     71.54 o 
   2  -9  11      162.52      175.08     27.46 o 
   3  -9  11      265.19      243.94     27.61 o 
   4  -9  11      779.35      825.11    112.53 o 
  -5  -8  11      112.67       71.80     35.85 o 
  -4  -8  11        0.34      -12.60     25.46 o 
  -3  -8  11     2283.39     2098.67    105.80 o 
  -2  -8  11      551.35      530.65     43.95 o 
  -1  -8  11     1082.89     1185.65     79.62 o 
   0  -8  11      195.72      222.48     33.60 o 
   1  -8  11      502.40      562.06     64.12 o 
   2  -8  11      128.07      122.50     24.07 o 
   3  -8  11      371.60      362.53     30.91 o 
   4  -8  11       52.52       65.43     46.64 o 
   5  -8  11      174.98      218.44     66.60 o 
  -5  -7  11       55.07       49.70     33.51 o 
  -4  -7  11       52.42       34.16     28.62 o 
  -3  -7  11       11.61       -0.18     23.58 o 
  -2  -7  11      534.38      583.81    107.99 o 
  -1  -7  11      689.22      817.91     62.32 o 
   0  -7  11     1309.37     1197.08     75.30 o 
   1  -7  11      616.30      736.88     46.99 o 
   2  -7  11      558.78      631.48     38.86 o 
   3  -7  11      456.98      488.07     50.41 o 
   4  -7  11       79.15       70.05     30.19 o 
   5  -7  11      177.61      178.49     62.26 o 
  -6  -6  11      556.82      559.42     60.46 o 
  -5  -6  11        1.67       -7.20     25.42 o 
  -4  -6  11       10.29      -18.09     22.41 o 
  -3  -6  11      207.27      184.15     34.81 o 
  -2  -6  11       10.96       59.57     24.63 o 
  -1  -6  11      100.93      131.83     27.62 o 
   0  -6  11        0.94        5.55     47.75 o 
   1  -6  11      317.50      297.47     24.32 o 
   2  -6  11      849.11      787.11     37.96 o 
   3  -6  11      166.48      127.01     17.69 o 
   4  -6  11     1204.66     1229.01     78.89 o 
   5  -6  11       17.09       13.85     27.04 o 
   6  -6  11       56.06      132.57     66.78 o 
  -6  -5  11        7.00      -11.28     26.91 o 
  -5  -5  11       17.27       15.09     32.25 o 
  -4  -5  11      942.95      968.54     73.62 o 
  -3  -5  11       32.93       29.46     25.29 o 
  -2  -5  11        8.85       -5.32     18.46 o 
  -1  -5  11     1007.90      997.00     72.21 o 
   0  -5  11     4309.18     4032.23    145.19 o 
   1  -5  11      103.32      129.58     17.51 o 
   2  -5  11       16.23       12.49     11.92 o 
   3  -5  11      139.50      137.04     17.29 o 
   4  -5  11     1015.69     1225.28    142.58 o 
   5  -5  11       67.54      131.29     35.46 o 
   6  -5  11       40.85       13.28     49.81 o 
  -6  -4  11        6.69       66.83     29.64 o 
  -5  -4  11        3.19      -10.16     23.85 o 
  -4  -4  11      227.14      258.18     37.78 o 
  -3  -4  11      700.36      712.01     66.31 o 
  -2  -4  11      302.83      308.89     51.45 o 
  -1  -4  11      984.88     1140.61     48.50 o 
   0  -4  11      165.56      205.38     20.55 o 
   1  -4  11     1130.59     1130.14     49.30 o 
   2  -4  11     1224.90     1106.03     44.59 o 
   3  -4  11     1841.22     1703.01     70.99 o 
   4  -4  11       70.66       81.42     28.82 o 
   5  -4  11       19.76       25.85     27.67 o 
   6  -4  11      129.95      135.60     39.68 o 
  -6  -3  11       12.12       42.03     28.42 o 
  -5  -3  11      238.06      193.36     95.62 o 
  -4  -3  11      189.16      293.97     38.01 o 
  -3  -3  11      393.12      405.41     43.87 o 
  -2  -3  11       24.73        2.64     24.79 o 
  -1  -3  11       87.94      101.47     14.43 o 
   0  -3  11       35.04       41.23     12.43 o 
   1  -3  11      305.51      294.76     23.23 o 
   2  -3  11      496.15      544.93     34.67 o 
   3  -3  11      798.73      764.18     56.66 o 
   4  -3  11       76.86       63.05     33.01 o 
   5  -3  11       67.90      102.24     33.50 o 
   6  -3  11       11.01       45.96     31.43 o 
   7  -3  11       38.30       36.65     37.09 o 
  -6  -2  11      196.46      171.28     54.97 o 
  -5  -2  11      199.92      204.86     36.50 o 
  -4  -2  11        0.30      154.38     42.06 o 
  -3  -2  11     1230.69     1109.92     97.15 o 
  -2  -2  11     2261.88     1914.39     99.59 o 
  -1  -2  11      534.81      510.31     32.31 o 
   0  -2  11       17.28       19.66     10.21 o 
   1  -2  11      251.59      229.35     19.61 o 
   2  -2  11     1308.15     1251.64     53.58 o 
   3  -2  11      963.36      856.00     41.56 o 
   4  -2  11      897.66      921.38     72.96 o 
   5  -2  11       19.26       -7.75     23.48 o 
   6  -2  11      654.26      578.57     90.69 o 
   7  -2  11      249.58      269.91     53.05 o 
  -7  -1  11       21.96       27.51     32.59 o 
  -6  -1  11       95.94      110.80     59.32 o 
  -5  -1  11       29.82        2.36     30.81 o 
  -4  -1  11      107.83      105.02     42.53 o 
  -3  -1  11      363.72      370.21     50.42 o 
  -2  -1  11      194.44      213.16     36.44 o 
  -1  -1  11     1022.63      977.35     48.72 o 
   0  -1  11     1533.83     1503.75     69.77 o 
   1  -1  11      638.05      680.45     38.52 o 
   2  -1  11       32.34       29.26     11.47 o 
   3  -1  11      201.11      172.55     31.73 o 
   4  -1  11     1994.81     2134.19    128.06 o 
   5  -1  11      101.74       74.11     32.92 o 
   6  -1  11      871.35      766.81     73.08 o 
   7  -1  11       15.71       36.91     36.84 o 
  -6   0  11      549.23      540.91    126.51 o 
  -5   0  11      439.63      591.51     62.75 o 
  -4   0  11       94.80      175.67     39.88 o 
  -3   0  11      503.98      512.34     39.47 o 
  -2   0  11        5.25        5.94     13.70 o 
  -1   0  11       10.18       22.16     13.37 o 
   0   0  11       33.24       27.04     12.71 o 
   1   0  11      305.20      277.61     31.21 o 
   2   0  11       15.56        8.52      9.33 o 
   3   0  11       12.44       17.15     33.39 o 
   4   0  11      480.06      448.30     48.79 o 
   5   0  11      458.06      488.25     53.95 o 
   6   0  11      402.44      434.06     56.60 o 
   7   0  11      172.97      221.56     49.09 o 
  -6   1  11      764.05      767.48    169.92 o 
  -5   1  11     2109.36     2413.47    178.15 o 
  -4   1  11      119.50      158.53     25.00 o 
  -3   1  11      846.55      929.79     56.54 o 
  -2   1  11     1003.46      897.99     53.84 o 
  -1   1  11      957.84      866.22     52.72 o 
   0   1  11      636.83      654.79     48.28 o 
   1   1  11      906.74      834.54    141.99 o 
   2   1  11     1791.43     1485.26     90.39 o 
   3   1  11      240.75      170.47     31.43 o 
   4   1  11       14.38       57.45     24.45 o 
   5   1  11      414.75      402.99     49.66 o 
   6   1  11     1011.06     1093.67    141.63 o 
   7   1  11       10.50       32.48     33.44 o 
  -5   2  11      589.49      531.78     64.02 o 
  -4   2  11      454.16      587.88     63.96 o 
  -3   2  11      498.62      509.09     40.07 o 
  -2   2  11      127.03      138.64     58.64 o 
  -1   2  11      135.20      154.21     33.83 o 
   0   2  11       78.14       81.79     20.86 o 
   1   2  11      172.64      180.39     26.13 o 
   2   2  11        9.85       17.99     18.71 o 
   3   2  11     2403.44     2175.85    126.21 o 
   4   2  11      306.48      312.90     41.47 o 
   5   2  11      717.10      762.97     95.62 o 
   6   2  11      562.59      641.14     65.85 o 
   7   2  11      211.19      184.03     45.91 o 
  -6   3  11     1143.10     1041.43    134.44 o 
  -5   3  11      900.70      933.78     69.23 o 
  -4   3  11      243.86      301.47     38.24 o 
  -3   3  11      398.26      360.65     42.37 o 
  -2   3  11      354.21      375.03     29.32 o 
  -1   3  11      219.84      273.07     27.41 o 
   0   3  11      356.79      455.19     52.16 o 
   1   3  11      405.43      501.86     43.29 o 
   2   3  11        4.30      -13.95     27.16 o 
   3   3  11       11.85        1.24     19.90 o 
   4   3  11      178.17      225.55     36.21 o 
   5   3  11      122.46      133.10     33.07 o 
   6   3  11      372.45      451.49     55.21 o 
   7   3  11      368.31      380.62     56.87 o 
  -7   4  11       20.84      -10.93     55.45 o 
  -6   4  11        1.39       36.95     51.75 o 
  -5   4  11       47.35       98.85     53.92 o 
  -4   4  11     1696.08     2231.13    125.35 o 
  -3   4  11      354.84      430.34     49.84 o 
  -2   4  11     2225.29     1947.93     86.86 o 
  -1   4  11      310.21      317.62     32.93 o 
   0   4  11       10.97       -4.81     18.56 o 
   1   4  11      160.41      143.91     25.70 o 
   2   4  11      355.52      295.31     35.40 o 
   3   4  11     1430.28     1390.22     88.73 o 
   4   4  11      838.22     1078.46     82.88 o 
   5   4  11      477.61      589.43     59.02 o 
   6   4  11      336.48      484.08     57.94 o 
   7   4  11       46.32       51.69     38.34 o 
  -7   5  11      100.77      162.82     73.36 o 
  -6   5  11        7.11        5.64     46.40 o 
  -5   5  11       48.51       82.17     52.45 o 
  -4   5  11      188.56      267.65     34.09 o 
  -3   5  11      686.25      744.57     74.80 o 
  -2   5  11       15.90       -4.45     13.11 o 
  -1   5  11      444.76      593.51     46.79 o 
   0   5  11     1427.71     1451.69     82.87 o 
   1   5  11     1355.29     1327.21     96.44 o 
   2   5  11      767.23      854.44     62.84 o 
   3   5  11     3705.96     3535.26    192.83 o 
   4   5  11      195.43      173.54     33.36 o 
   5   5  11      665.62      736.07     66.39 o 
   6   5  11      664.89      842.40     81.00 o 
   7   5  11        0.06      -13.28     30.84 o 
  -7   6  11     1058.13      747.34    120.58 o 
  -6   6  11       49.28       90.80     63.61 o 
  -5   6  11      110.22      112.42     57.80 o 
  -4   6  11       55.33       89.51     52.91 o 
  -3   6  11     1138.41     1157.90     71.02 o 
  -2   6  11     1222.13     1117.49     55.78 o 
  -1   6  11      184.27      175.83     27.76 o 
   0   6  11      304.83      284.53     31.38 o 
   1   6  11      435.85      393.56     29.82 o 
   2   6  11      183.84      244.45     33.27 o 
   3   6  11       17.91       13.58     39.88 o 
   4   6  11        1.55       26.60     23.13 o 
   5   6  11      882.92      848.42     71.47 o 
   6   6  11       57.55       41.06     31.79 o 
   7   6  11      156.43      206.54     48.99 o 
  -6   7  11       37.84       26.49     53.92 o 
  -5   7  11       68.31       80.70     50.10 o 
  -4   7  11      214.65      290.21     67.78 o 
  -3   7  11       36.80       21.51     19.97 o 
  -2   7  11      385.84      408.26     31.97 o 
  -1   7  11     4055.95     4238.85    223.34 o 
   0   7  11      108.36      135.39     25.06 o 
   1   7  11     5736.38     5583.91    306.42 o 
   2   7  11      319.65      422.45     76.09 o 
   3   7  11       91.79      143.65     29.73 o 
   4   7  11     1704.52     2002.48    120.47 o 
   5   7  11     1423.18     1521.04     99.71 o 
   6   7  11       65.99      131.34     38.38 o 
   7   7  11      143.35      193.83     46.55 o 
  -6   8  11      412.63      330.21     83.46 o 
  -5   8  11      123.85       86.40     58.62 o 
  -4   8  11        6.12       30.49     43.58 o 
  -3   8  11       85.45       89.45     47.64 o 
  -2   8  11       14.10       15.44     24.36 o 
  -1   8  11       31.48       31.09     20.88 o 
   0   8  11      352.71      397.31     39.99 o 
   1   8  11      399.71      384.30     37.21 o 
   2   8  11        0.16      -32.30     33.45 o 
   3   8  11      435.41      511.58     50.56 o 
   4   8  11      130.78       65.07     67.98 o 
   5   8  11       28.07       -9.08     24.47 o 
   6   8  11       25.78       19.64     30.66 o 
   7   8  11       19.87       51.94     36.25 o 
  -6   9  11       91.17      147.54     66.19 o 
  -5   9  11       39.63       30.49     54.33 o 
  -4   9  11     1388.23     1558.23    153.35 o 
  -3   9  11      473.69      466.94     77.88 o 
  -2   9  11       44.49      -19.20     41.82 o 
  -1   9  11       46.66      101.58     63.99 o 
   0   9  11     4460.04     4466.43    233.50 o 
   1   9  11      319.40      380.02     38.11 o 
   2   9  11       52.41       47.22     29.77 o 
   3   9  11       89.18      118.43     31.02 o 
   4   9  11     1735.39     2043.42    122.76 o 
   5   9  11       12.39       -3.67     25.83 o 
   6   9  11       24.94       -4.97     27.41 o 
   7   9  11      223.67      214.82     48.24 o 
  -6  10  11        9.88       32.78     60.03 o 
  -5  10  11       41.98       69.37     54.39 o 
  -4  10  11        1.89        3.64     46.05 o 
  -3  10  11       85.05      115.53     55.45 o 
  -2  10  11      791.71      718.27     95.55 o 
  -1  10  11        3.09      -17.79     21.26 o 
   0  10  11      190.93      298.37     37.71 o 
   1  10  11       24.47       27.75     22.95 o 
   2  10  11     2372.99     2119.68    166.69 o 
   3  10  11       86.54       52.55     27.33 o 
   4  10  11      428.27      545.12     55.78 o 
   5  10  11        3.78      -10.78     24.37 o 
   6  10  11      315.63      331.60     51.29 o 
  -5  11  11      168.06      211.62     70.07 o 
  -4  11  11        0.19      -20.62     42.88 o 
  -3  11  11      267.73      214.21     64.72 o 
  -2  11  11      745.23      843.61    107.19 o 
  -1  11  11     1365.11     1690.38    151.45 o 
   0  11  11     1890.51     1938.78    114.12 o 
   1  11  11     4037.38     3805.09    161.54 o 
   2  11  11      703.45      645.39     76.06 o 
   3  11  11      710.32      902.88     94.15 o 
   4  11  11      314.18      340.58     44.99 o 
   5  11  11       89.33       95.94     33.39 o 
   6  11  11       58.11       33.95     33.84 o 
  -5  12  11       84.82      112.30     61.32 o 
  -4  12  11       43.89       74.30     58.38 o 
  -2  12  11       97.67       74.12     49.40 o 
  -1  12  11     2796.22     2897.83    162.70 o 
   0  12  11       35.83       11.92     23.06 o 
   1  12  11      667.11      607.67     78.71 o 
   2  12  11      377.65      357.58     57.03 o 
   3  12  11     1722.62     1578.32    135.21 o 
   4  12  11       52.52       87.28     42.34 o 
   5  12  11       14.70        4.22     29.84 o 
   6  12  11       28.87       47.53     29.07 o 
  -4  13  11       68.79       93.87     60.03 o 
  -3  13  11       12.61        8.17     50.57 o 
  -2  13  11      382.95      386.30     77.12 o 
  -1  13  11       28.01       79.18     29.77 o 
   0  13  11      114.19      117.68     25.52 o 
   1  13  11       76.52       92.07     21.93 o 
   2  13  11      171.69      165.75     44.76 o 
   3  13  11      150.21      145.54     45.45 o 
   4  13  11      275.34      313.00     60.61 o 
   5  13  11      673.07      657.83     87.63 o 
  -4  14  11        8.32       43.40     58.27 o 
  -3  14  11       29.61       66.43     57.21 o 
  -2  14  11       28.38       77.35     53.45 o 
  -1  14  11       37.92       57.26     29.89 o 
   0  14  11       15.06       24.16     20.86 o 
   1  14  11        0.04       17.06     19.38 o 
   2  14  11       76.45       67.84     36.76 o 
   3  14  11      105.26      108.48     42.17 o 
   4  14  11      439.47      668.76     84.64 o 
   5  14  11        9.17        2.40     35.59 o 
  -3  15  11      384.04      219.91     69.19 o 
  -2  15  11       16.32      109.42     53.33 o 
  -1  15  11       10.09       59.02     52.10 o 
   0  15  11      463.96      522.75     44.50 o 
   1  15  11       18.28       -1.67     42.61 o 
   2  15  11      199.96      211.04     52.57 o 
   3  15  11      610.55      639.86     82.52 o 
   4  15  11      274.89      329.91     62.14 o 
  -2  16  11       29.46       61.64     34.49 o 
  -1  16  11       21.11       53.54     28.11 o 
   0  16  11        1.62       30.63     25.12 o 
   1  16  11        1.43        6.34     36.95 o 
   2  16  11       38.29       38.25     30.13 o 
   3  16  11      230.15      282.42     46.59 o 
  -1  17  11       17.16       23.66     26.95 o 
   0  17  11        5.42       -0.39     24.78 o 
   1  17  11      155.67      202.23     55.16 o 
   2  17  11        0.02       38.53     40.24 o 
  -1 -11  12        4.62        5.37     26.00 o 
   0 -11  12        6.91        0.59     25.26 o 
   1 -11  12       44.06       32.62     24.53 o 
  -3 -10  12      138.79      142.24     32.55 o 
  -2 -10  12       14.34       -2.65     24.02 o 
  -1 -10  12       50.11       84.06     29.84 o 
   0 -10  12      163.76      155.95     34.60 o 
   1 -10  12       12.40       35.28     23.39 o 
   2 -10  12       24.52       26.01     22.17 o 
   3 -10  12       98.75       87.03     31.79 o 
  -4  -9  12       30.34       42.81     59.73 o 
  -3  -9  12      219.50      263.35     36.04 o 
  -2  -9  12       61.61       35.73     28.08 o 
  -1  -9  12      493.02      548.62     54.18 o 
   0  -9  12       64.19       46.18     24.83 o 
   1  -9  12      294.12      362.78     44.87 o 
   2  -9  12      646.55      747.51     52.77 o 
   3  -9  12      459.72      450.95     36.51 o 
   4  -9  12      151.27      197.06     65.26 o 
  -4  -8  12      514.81      579.00     61.67 o 
  -3  -8  12       32.26       -3.13     25.87 o 
  -2  -8  12      445.76      528.52     54.32 o 
  -1  -8  12     1152.37     1017.50     74.34 o 
   0  -8  12       47.09       31.47     22.45 o 
   1  -8  12      324.48      349.10     35.24 o 
   2  -8  12        1.26       -3.64     16.79 o 
   3  -8  12       26.11       24.31     18.00 o 
   4  -8  12        0.48       -3.45     27.69 o 
  -5  -7  12        8.79        9.01     30.53 o 
  -4  -7  12      153.27      161.93     50.77 o 
  -3  -7  12      285.30      357.13     48.47 o 
  -2  -7  12       25.10       24.54     22.90 o 
  -1  -7  12      530.76      716.17     92.89 o 
   0  -7  12       55.67       70.93     24.95 o 
   1  -7  12      769.49      753.84     50.43 o 
   2  -7  12        5.75        7.34     13.35 o 
   3  -7  12      822.53      797.13     45.66 o 
   4  -7  12        8.98       31.58     27.32 o 
   5  -7  12       19.83       19.68     53.39 o 
  -5  -6  12       37.88       37.06     29.67 o 
  -4  -6  12       94.01      200.03     45.50 o 
  -3  -6  12      286.02      262.88     40.93 o 
  -2  -6  12      207.45      206.16     33.57 o 
  -1  -6  12      490.12      595.53     61.65 o 
   0  -6  12     3910.02     3698.76    188.30 o 
   1  -6  12      161.29      213.36     23.48 o 
   2  -6  12     2033.16     1896.61     70.04 o 
   3  -6  12        0.65        6.76     12.33 o 
   4  -6  12        3.58       23.69     19.86 o 
   5  -6  12      152.26      150.53     37.91 o 
  -5  -5  12      182.53      187.72     38.87 o 
  -4  -5  12       21.46        2.66     26.02 o 
  -3  -5  12       30.71       33.42     35.29 o 
  -2  -5  12     1559.78     1351.61    117.41 o 
  -1  -5  12      312.49      476.57     45.64 o 
   0  -5  12        1.07       23.03     12.11 o 
   1  -5  12      604.42      546.47     33.24 o 
   2  -5  12      811.59      750.68     37.03 o 
   3  -5  12       32.80       22.93     17.35 o 
   4  -5  12       21.60      -10.88     16.95 o 
   5  -5  12        9.66       45.62     29.20 o 
   6  -5  12        0.02       64.02     59.21 o 
  -6  -4  12        0.50       13.69     29.10 o 
  -5  -4  12      374.60      556.73     85.58 o 
  -4  -4  12        3.68       15.78     24.65 o 
  -3  -4  12        7.87       12.81     28.26 o 
  -2  -4  12     1646.31     1448.23    121.11 o 
  -1  -4  12     2254.30     2429.46    129.99 o 
   0  -4  12     7272.72     7103.63    247.26 o 
   1  -4  12     2539.06     2585.53     98.28 o 
   2  -4  12     1060.57     1019.73     43.02 o 
   3  -4  12       11.92       12.88     17.89 o 
   4  -4  12      222.05      398.51     48.09 o 
   5  -4  12       47.96       35.58     29.50 o 
   6  -4  12       13.49       21.49     42.08 o 
  -6  -3  12       34.41      -18.72     25.68 o 
  -5  -3  12       10.79       10.35     25.08 o 
  -4  -3  12       48.20       21.17     25.31 o 
  -3  -3  12      126.49       87.51     36.18 o 
  -2  -3  12      326.61      378.43     57.86 o 
  -1  -3  12       22.58       34.88     24.20 o 
   0  -3  12      946.85      940.93     43.08 o 
   1  -3  12        4.96        2.28     11.80 o 
   2  -3  12       97.93       94.22     18.57 o 
   3  -3  12      447.89      337.44    137.44 o 
   4  -3  12       14.55       89.75     28.36 o 
   5  -3  12       17.78      -13.22     24.16 o 
   6  -3  12      236.91      259.88     93.62 o 
  -6  -2  12        9.61       87.95     29.81 o 
  -5  -2  12      132.30      213.15     37.03 o 
  -4  -2  12      730.51      744.12     81.70 o 
  -3  -2  12      155.10      175.03     42.99 o 
  -2  -2  12        2.66       14.03     26.07 o 
  -1  -2  12     1398.65     1344.70     63.83 o 
   0  -2  12     1017.12      986.26     44.02 o 
   1  -2  12     1211.19     1235.54     52.64 o 
   2  -2  12     1120.06     1052.11     47.64 o 
   3  -2  12      187.39      194.15     32.52 o 
   4  -2  12      884.92      977.75    111.03 o 
   5  -2  12      100.13      104.32     33.75 o 
   6  -2  12      127.90      185.20     64.78 o 
  -6  -1  12       61.68      156.28     50.16 o 
  -5  -1  12       62.73       84.29     29.41 o 
  -4  -1  12     1740.40     1706.48    136.03 o 
  -3  -1  12      945.71      972.36     88.87 o 
  -2  -1  12     5161.50     4832.41    233.63 o 
  -1  -1  12      435.71      474.85     38.79 o 
   0  -1  12        2.26        7.77     13.65 o 
   1  -1  12      477.87      458.20     55.30 o 
   2  -1  12     5842.50     5035.72    182.54 o 
   3  -1  12     2093.87     1953.24    118.05 o 
   4  -1  12     1339.79     1223.99     85.23 o 
   5  -1  12      874.10      847.70     73.90 o 
   6  -1  12       22.82       38.62     43.11 o 
   7  -1  12       38.63       66.13     38.84 o 
  -6   0  12      195.47      167.92     36.22 o 
  -5   0  12      131.70       97.91     38.12 o 
  -4   0  12      114.98      183.84     42.12 o 
  -3   0  12      134.54      232.82     28.08 o 
  -2   0  12      917.11      959.13     59.73 o 
  -1   0  12       29.23       -1.39     14.27 o 
   0   0  12     1411.53     1407.43     67.13 o 
   1   0  12       10.62      -15.13     15.58 o 
   2   0  12      631.99      568.50     66.19 o 
   3   0  12      247.86      322.20     41.27 o 
   4   0  12        4.10       50.53     25.73 o 
   5   0  12       11.94       36.17     38.64 o 
   6   0  12      285.23      303.29     48.63 o 
   7   0  12      177.71      178.89     79.76 o 
  -6   1  12      284.55      231.12     51.22 o 
  -5   1  12       29.98       14.69     31.54 o 
  -4   1  12     2915.25     3200.79    161.52 o 
  -3   1  12     1699.89     1577.48     87.09 o 
  -2   1  12      387.10      350.59     33.13 o 
  -1   1  12      366.16      400.52     35.10 o 
   0   1  12       32.53       44.45     19.07 o 
   1   1  12      520.47      628.02     50.83 o 
   2   1  12       19.40       32.93     19.82 o 
   3   1  12       68.34       63.98     25.94 o 
   4   1  12     1032.98     1122.44    151.77 o 
   5   1  12      142.56      165.69     36.40 o 
   6   1  12       77.84      182.71     42.38 o 
   7   1  12       46.20       33.68     35.29 o 
  -5   2  12     1181.56     1407.11    118.23 o 
  -4   2  12       75.23      127.05     25.33 o 
  -3   2  12      835.35      973.81     60.05 o 
  -2   2  12        5.18        9.17     15.46 o 
  -1   2  12      953.67      992.91     60.16 o 
   0   2  12      169.94      179.07     35.12 o 
   1   2  12     1036.47      933.77     83.46 o 
   2   2  12      124.26      102.51     25.39 o 
   3   2  12     1015.15      988.96     71.32 o 
   4   2  12       41.66       57.50     29.95 o 
   5   2  12     3377.74     3415.32    194.74 o 
   6   2  12      810.24      746.90     73.29 o 
   7   2  12      453.41      377.50     57.88 o 
  -5   3  12       85.51      109.66     36.24 o 
  -4   3  12      616.86      724.23     52.46 o 
  -3   3  12       74.48       83.38     21.03 o 
  -2   3  12       14.95        6.63     15.94 o 
  -1   3  12        4.22        8.01     14.73 o 
   0   3  12      113.04      124.28     24.19 o 
   1   3  12      110.01       97.91     27.69 o 
   2   3  12       56.56       39.57     22.30 o 
   3   3  12      507.60      510.78    193.24 o 
   4   3  12      430.42      537.24     54.48 o 
   5   3  12      249.12      325.66     45.18 o 
   6   3  12      575.17      633.94     66.42 o 
   7   3  12       22.09       69.74     35.75 o 
  -6   4  12     1395.00     1619.96    168.68 o 
  -5   4  12      589.71      473.99     86.87 o 
  -4   4  12     1537.18     1772.37    104.03 o 
  -3   4  12      179.32      195.02     26.87 o 
  -2   4  12      327.49      319.37     38.46 o 
  -1   4  12        2.03       15.74     21.56 o 
   0   4  12      106.68       50.92     25.78 o 
   1   4  12      271.03      251.87     32.95 o 
   2   4  12       17.07       62.06     25.81 o 
   3   4  12       25.24       41.12     33.93 o 
   4   4  12       48.59       76.92     69.45 o 
   5   4  12      600.36      645.05     62.21 o 
   6   4  12      479.38      647.46     70.69 o 
   7   4  12      315.71      313.65     54.22 o 
  -6   5  12      102.79      102.73     62.84 o 
  -5   5  12       14.44       41.88     47.39 o 
  -4   5  12      374.76      412.98     42.91 o 
  -3   5  12      229.22      321.82     38.01 o 
  -2   5  12     2588.86     2497.81    109.35 o 
  -1   5  12       67.08       60.86     22.16 o 
   0   5  12      199.74      188.62     27.22 o 
   1   5  12       52.55       88.91     23.50 o 
   2   5  12     4226.58     3858.79    207.57 o 
   3   5  12       79.21       80.90     28.20 o 
   4   5  12     3792.54     3642.57    300.72 o 
   5   5  12       10.50       26.02     28.43 o 
   6   5  12      161.84      198.69     43.09 o 
   7   5  12       16.20      -17.73     38.82 o 
  -6   6  12       55.90       70.25     63.08 o 
  -5   6  12       18.72       21.56     50.21 o 
  -4   6  12      441.60      571.26     89.80 o 
  -3   6  12      716.02      744.94     50.69 o 
  -2   6  12       14.27      -21.42     14.36 o 
  -1   6  12     1210.01     1223.97     76.92 o 
   0   6  12      371.39      402.62     38.60 o 
   1   6  12       14.26      100.61     24.17 o 
   2   6  12      158.70      202.66     33.41 o 
   3   6  12       19.89       35.21     23.37 o 
   4   6  12      584.23      716.73     63.35 o 
   5   6  12       81.51       40.10     29.58 o 
   6   6  12      185.35      221.96     48.48 o 
   7   6  12      328.12      385.15     73.50 o 
  -6   7  12      116.70      143.43     71.36 o 
  -5   7  12      219.35      214.85     67.08 o 
  -4   7  12       40.61       65.55     49.52 o 
  -3   7  12     2746.79     2762.92    147.83 o 
  -2   7  12     1132.87     1071.68     55.74 o 
  -1   7  12     1464.20     1505.79     90.95 o 
   0   7  12      402.35      426.86     88.51 o 
   1   7  12      429.86      494.44     61.67 o 
   2   7  12     1632.48     1565.31     97.54 o 
   3   7  12     1465.66     1342.18     87.83 o 
   4   7  12       85.94       99.68     39.38 o 
   5   7  12       21.24       68.77     26.74 o 
   6   7  12        7.20       32.15     30.70 o 
   7   7  12      460.80      484.29     70.16 o 
  -6   8  12       90.59       41.71     60.73 o 
  -5   8  12       71.72       65.08     52.74 o 
  -4   8  12       82.28      151.77     58.44 o 
  -3   8  12       42.19       15.68     46.23 o 
  -2   8  12       58.41       89.94     28.57 o 
  -1   8  12      857.63     1117.41     73.49 o 
   0   8  12      507.99      446.71     49.58 o 
   1   8  12     3274.54     3027.08    224.72 o 
   2   8  12      442.28      393.10     44.50 o 
   3   8  12      101.73      138.76     32.66 o 
   4   8  12      234.07      244.92     67.64 o 
   5   8  12      268.93      221.64    105.37 o 
   6   8  12      160.41      231.37     46.45 o 
   7   8  12       37.79       46.85     37.22 o 
  -6   9  12      416.85      391.53     91.85 o 
  -5   9  12       83.46      138.91     60.09 o 
  -4   9  12        6.03      -14.27     45.45 o 
  -3   9  12       10.28       53.04     47.93 o 
  -2   9  12      603.53      552.29     53.65 o 
  -1   9  12      489.17      504.66     67.75 o 
   0   9  12      173.03      137.93     47.61 o 
   1   9  12      244.55      275.88     49.16 o 
   2   9  12       85.35       72.35     35.95 o 
   3   9  12       38.67       23.60     26.32 o 
   4   9  12      684.20      693.86     62.42 o 
   5   9  12      126.12      103.71     34.54 o 
   6   9  12      213.54      316.61     50.85 o 
  -5  10  12        5.83       47.93     56.80 o 
  -4  10  12      121.72      206.34     66.36 o 
  -3  10  12       37.26       45.99     50.51 o 
  -2  10  12     1262.65     1377.13     90.57 o 
  -1  10  12       24.07       15.95     29.66 o 
   0  10  12    17380.34    17892.11    888.15 o 
   1  10  12        3.42        7.76     28.89 o 
   2  10  12     5964.06     5603.13    396.81 o 
   3  10  12      365.57      345.96     44.82 o 
   4  10  12       61.08      251.88     48.13 o 
   5  10  12      180.41      224.73     42.56 o 
   6  10  12       34.02       13.01     31.49 o 
  -5  11  12       34.82       52.80     54.68 o 
  -4  11  12        3.39      -17.15     45.23 o 
  -3  11  12      388.09      363.57     79.06 o 
  -2  11  12      216.58      227.72     40.52 o 
  -1  11  12     1361.79     1456.69     93.74 o 
   0  11  12       29.53       72.14     27.60 o 
   1  11  12        0.25       46.87     28.43 o 
   2  11  12      469.36      402.04     61.38 o 
   3  11  12      289.43      366.15     60.14 o 
   4  11  12      379.16      394.17     49.84 o 
   5  11  12        8.07       40.26     31.24 o 
   6  11  12        8.75       16.35     34.21 o 
  -5  12  12      108.82      109.42     59.91 o 
  -4  12  12      244.78      287.80     77.41 o 
  -3  12  12       84.10       78.82     56.74 o 
  -2  12  12      383.38      345.52     47.31 o 
  -1  12  12     1327.13     1243.50     98.53 o 
   0  12  12       94.92      120.18     32.75 o 
   1  12  12      987.01     1007.71     97.15 o 
   2  12  12     1128.03     1200.13    110.07 o 
   3  12  12      187.03      180.02     48.80 o 
   4  12  12      666.37      707.10     87.05 o 
   5  12  12       36.23        5.02     56.30 o 
  -4  13  12        9.86       11.57     50.10 o 
  -3  13  12      617.40      401.81     77.30 o 
  -2  13  12      146.92      153.88     91.92 o 
  -1  13  12      902.21     1043.96     78.10 o 
   0  13  12       30.93       47.79     28.61 o 
   1  13  12      384.15      498.48     68.72 o 
   2  13  12      286.57      234.70     51.51 o 
   3  13  12     1781.04     1758.64    150.19 o 
   4  13  12       68.42       24.96     36.89 o 
   5  13  12       18.58       -6.52     37.77 o 
  -4  14  12       91.22      103.84     57.68 o 
  -3  14  12      152.93      159.46     62.08 o 
  -2  14  12       38.15       13.35     29.92 o 
  -1  14  12      864.88      761.94     77.47 o 
   0  14  12     1145.99     1179.46    131.67 o 
   1  14  12      552.61      704.93     85.05 o 
   2  14  12      553.03      498.31     72.30 o 
   3  14  12      364.30      322.40     62.14 o 
   4  14  12        0.27       16.68     33.95 o 
   5  14  12       10.13       -4.64     38.88 o 
  -3  15  12        0.16       82.70     60.61 o 
  -2  15  12      704.85      664.23    143.49 o 
  -1  15  12      132.23      210.72     40.82 o 
   0  15  12       66.65       60.40     25.05 o 
   1  15  12      295.24      285.04     58.90 o 
   2  15  12      171.10      180.02     51.22 o 
   3  15  12       80.31       74.71     44.11 o 
   4  15  12      363.27      419.96     70.66 o 
  -2  16  12      114.91      141.97     41.65 o 
  -1  16  12       97.62      153.78     33.17 o 
   0  16  12      533.58      784.40    195.24 o 
   1  16  12      191.73      217.97     55.74 o 
   2  16  12      360.09      350.47     65.02 o 
   3  16  12       89.69       73.01     46.92 o 
   0  17  12       12.33       56.74     44.17 o 
   1  17  12        0.60       10.81     38.88 o 
  -1 -10  13      248.34      286.46     45.51 o 
   0 -10  13        6.70       10.65     25.94 o 
   1 -10  13        2.03       39.42     25.03 o 
  -3  -9  13      549.96      697.30     93.62 o 
  -2  -9  13       19.53       37.06     26.03 o 
  -1  -9  13       59.38       66.24     29.49 o 
   0  -9  13        4.33       47.73     27.64 o 
   1  -9  13        9.25       16.04     31.05 o 
   2  -9  13       42.53       39.79     24.15 o 
   3  -9  13       87.12      110.24     46.23 o 
  -3  -8  13        0.15       35.01     40.88 o 
  -2  -8  13       66.40      104.90     32.39 o 
  -1  -8  13       96.74      123.62     31.61 o 
   0  -8  13       18.80       26.92     23.49 o 
   1  -8  13      154.11      225.91     35.62 o 
   2  -8  13        8.19        7.30     19.20 o 
   3  -8  13      142.21      109.26     34.48 o 
   4  -8  13       63.83       64.07     53.74 o 
  -4  -7  13       17.12        9.27     29.35 o 
  -3  -7  13      116.57       87.22     45.04 o 
  -2  -7  13      391.83      450.63     49.32 o 
  -1  -7  13      120.14      167.44     32.89 o 
   0  -7  13      167.20      185.38     33.36 o 
   1  -7  13      414.41      398.41     37.95 o 
   2  -7  13      200.98      199.42     24.92 o 
   3  -7  13       24.07       11.80     41.02 o 
   4  -7  13      202.51      215.58     40.35 o 
  -5  -6  13       74.88       70.93     33.67 o 
  -4  -6  13       11.57      -24.89     25.45 o 
  -3  -6  13       42.02       -8.81     31.59 o 
  -2  -6  13      560.15      675.80     85.17 o 
  -1  -6  13      147.91      141.60     68.39 o 
   0  -6  13       73.69       71.45     25.90 o 
   1  -6  13      125.14      108.73     26.27 o 
   2  -6  13      132.94      132.28     18.34 o 
   3  -6  13      371.16      448.14     40.05 o 
   4  -6  13       21.37       55.83     23.69 o 
   5  -6  13       51.62       79.18     57.97 o 
  -5  -5  13       18.38        1.17     27.34 o 
  -4  -5  13      426.11      481.33     70.13 o 
  -3  -5  13        0.51      -11.28     29.77 o 
  -2  -5  13      960.11     1015.70    103.08 o 
  -1  -5  13       29.89       62.52     23.79 o 
   0  -5  13     2040.81     1973.94    110.43 o 
   1  -5  13      175.31      158.27     20.21 o 
   2  -5  13      503.95      468.44     31.67 o 
   3  -5  13       19.02        1.68     26.44 o 
   4  -5  13      595.23      400.57     87.71 o 
   5  -5  13      103.81       58.66     39.59 o 
  -5  -4  13       68.18       50.98     30.96 o 
  -4  -4  13        0.74       31.31     33.42 o 
  -3  -4  13      389.91      564.04     75.47 o 
  -2  -4  13      436.80      435.17     64.91 o 
  -1  -4  13      382.39      408.15     62.61 o 
   0  -4  13       34.84       37.26     17.69 o 
   1  -4  13      180.75      199.31     21.09 o 
   2  -4  13      660.50      621.75     43.01 o 
   3  -4  13        0.13      -20.59     16.12 o 
   4  -4  13       14.48       40.76     26.88 o 
   5  -4  13      393.08      501.07    124.07 o 
  -6  -3  13        0.10       14.70     37.77 o 
  -5  -3  13      728.58      794.31     69.14 o 
  -4  -3  13        0.22      -10.81     27.48 o 
  -3  -3  13      100.49      129.16     43.58 o 
  -2  -3  13      120.52       87.10     37.47 o 
  -1  -3  13        0.29        3.23     28.37 o 
   0  -3  13      297.50      353.83     26.20 o 
   1  -3  13        7.79       12.85     12.68 o 
   2  -3  13      180.87      180.22     25.59 o 
   3  -3  13       56.28       64.83     23.86 o 
   4  -3  13        4.16       22.22     24.36 o 
   5  -3  13      297.44      207.62     41.62 o 
   6  -3  13        9.96       -3.20     31.26 o 
  -6  -2  13       25.59       -6.16     30.30 o 
  -5  -2  13       56.85        7.29     31.59 o 
  -4  -2  13        7.72       18.62     29.95 o 
  -3  -2  13      153.75      160.46     43.70 o 
  -2  -2  13      344.99      421.07     61.38 o 
  -1  -2  13      228.27      213.33     36.90 o 
   0  -2  13      161.25      166.53     22.96 o 
   1  -2  13        4.08       27.67     13.08 o 
   2  -2  13      603.59      702.15     58.41 o 
   3  -2  13       56.02       52.77     41.47 o 
   4  -2  13        0.06        0.66     20.88 o 
   5  -2  13       28.44        9.85     27.93 o 
   6  -2  13       21.06       -3.87     32.11 o 
  -6  -1  13      401.13      374.44     64.02 o 
  -5  -1  13      110.46      108.95     44.99 o 
  -4  -1  13     1283.47     1609.93    131.68 o 
  -3  -1  13       57.71       12.45     25.43 o 
  -2  -1  13      244.88      252.75     30.49 o 
  -1  -1  13     3073.03     3031.64    153.58 o 
   0  -1  13     4605.11     4438.94    183.74 o 
   1  -1  13     2889.95     2835.51    124.68 o 
   2  -1  13      142.27      210.83     33.04 o 
   3  -1  13     1210.86     1278.54     86.56 o 
   4  -1  13      291.80      548.73     56.28 o 
   5  -1  13       50.43       64.88     32.24 o 
   6  -1  13      213.35      216.84     49.93 o 
  -6   0  13      606.70      540.89     74.12 o 
  -5   0  13      131.52      187.48     47.05 o 
  -4   0  13       46.13       45.17     32.25 o 
  -3   0  13      740.49      849.36     86.11 o 
  -2   0  13       70.50      109.60     22.72 o 
  -1   0  13       46.84       62.08     19.24 o 
   0   0  13        2.50      -16.22     13.28 o 
   1   0  13      376.59      322.18     85.78 o 
   2   0  13       32.18       28.18     18.78 o 
   3   0  13       58.26       68.65     28.77 o 
   4   0  13      234.75      495.04     79.03 o 
   5   0  13      362.32      325.77     47.72 o 
   6   0  13      779.44      600.09     99.20 o 
  -6   1  13      146.05       98.03     44.00 o 
  -5   1  13      950.38     1011.30     98.32 o 
  -4   1  13      426.03      416.66     58.15 o 
  -3   1  13      519.09      635.18     48.06 o 
  -2   1  13      520.05      531.44     43.14 o 
  -1   1  13      260.50      296.82     56.30 o 
   0   1  13      924.75      935.05     50.64 o 
   1   1  13     1200.70     1149.02     75.35 o 
   2   1  13        5.13        7.91     29.04 o 
   3   1  13     1060.89     1049.67     76.87 o 
   4   1  13      451.28      484.59     52.03 o 
   5   1  13       52.78      109.86     40.41 o 
   6   1  13        9.11       41.65     33.23 o 
   7   1  13        3.88       20.78     36.18 o 
  -5   2  13      364.55      245.28     46.58 o 
  -4   2  13       14.01       10.81     19.02 o 
  -3   2  13     2535.29     2560.41    175.08 o 
  -2   2  13      366.70      377.49     35.74 o 
  -1   2  13     1304.27     1273.60    115.30 o 
   0   2  13      203.71      160.25     28.49 o 
   2   2  13       96.06      110.89     28.47 o 
   3   2  13     1247.88     1150.27     79.21 o 
   4   2  13     1883.16     2293.44    137.71 o 
   5   2  13       30.77       55.09     29.86 o 
   6   2  13      866.45      896.90    141.37 o 
   7   2  13        4.86      -10.98     33.47 o 
  -5   3  13       85.18       83.17     34.71 o 
  -4   3  13      606.07      518.19     44.52 o 
  -3   3  13        5.60       19.94     18.67 o 
  -2   3  13       55.49       40.31     18.82 o 
  -1   3  13      885.98      908.14     57.70 o 
   0   3  13       32.11       15.32     18.73 o 
   1   3  13     1343.43     1396.98     87.36 o 
   2   3  13       14.10        9.69     20.91 o 
   3   3  13      266.84      187.07     40.44 o 
   4   3  13      430.78      467.92     91.27 o 
   5   3  13      448.78      455.95     53.66 o 
   6   3  13      105.96      134.88     40.12 o 
   7   3  13       97.23       64.47     41.10 o 
  -5   4  13      837.18      552.64     95.74 o 
  -4   4  13      582.88      624.54     65.22 o 
  -3   4  13      270.57      278.08     29.27 o 
  -2   4  13        1.47        5.48     23.09 o 
  -1   4  13       47.76       29.08     25.43 o 
   0   4  13      231.28      232.77     42.12 o 
   1   4  13      172.49      154.02     30.03 o 
   2   4  13      183.56      227.51     37.53 o 
   3   4  13        1.30      -18.21     19.91 o 
   4   4  13      126.03      209.82     42.79 o 
   5   4  13      470.00      491.89     56.48 o 
   6   4  13      258.86      258.79     47.86 o 
   7   4  13      247.33      349.80     57.34 o 
  -6   5  13       52.13       75.59     65.32 o 
  -5   5  13      360.97      357.17     80.53 o 
  -4   5  13      683.44      687.27     46.21 o 
  -3   5  13      120.49      107.41     22.16 o 
  -2   5  13        0.73        4.58     15.64 o 
  -1   5  13       42.47       29.21     20.52 o 
   0   5  13     1994.60     1852.43    146.61 o 
   1   5  13       73.68       92.36     34.36 o 
   2   5  13      109.26       91.65     28.81 o 
   3   5  13       31.33       28.20     25.06 o 
   4   5  13      620.98      999.20    118.29 o 
   5   5  13      296.44      307.62     46.40 o 
   6   5  13      960.60      928.12     82.88 o 
   7   5  13      305.45      260.62     51.19 o 
  -6   6  13      455.59      205.16     72.60 o 
  -5   6  13       99.46       53.86     54.56 o 
  -4   6  13      300.07      439.10     84.40 o 
  -3   6  13        1.65       -5.35     16.86 o 
  -2   6  13       19.45       27.10     20.27 o 
  -1   6  13      523.82      495.21     47.12 o 
   0   6  13        1.33        2.13     19.82 o 
   1   6  13       10.43       22.56     22.12 o 
   2   6  13      806.28      772.38     63.29 o 
   3   6  13       61.90       34.54     25.98 o 
   4   6  13       26.42       80.91     30.17 o 
   5   6  13       57.27       50.28     30.28 o 
   6   6  13      201.74      202.00     60.70 o 
   7   6  13        0.03        8.35     34.85 o 
  -6   7  13       14.56       38.18     57.62 o 
  -5   7  13      739.54      670.99    105.84 o 
  -4   7  13      407.90      464.47     85.46 o 
  -3   7  13        0.41       -8.90     16.74 o 
  -2   7  13     1158.73     1208.05     61.74 o 
  -1   7  13      404.10      468.82     47.71 o 
   0   7  13       12.50      -25.15     16.77 o 
   1   7  13      135.19      186.65     41.34 o 
   2   7  13       70.88       16.37     24.02 o 
   3   7  13       39.20       44.18     25.74 o 
   4   7  13      284.58      384.53     49.21 o 
   5   7  13        5.73        8.60     23.99 o 
   6   7  13       12.95       58.83     48.34 o 
  -6   8  13      167.71       86.87     64.54 o 
  -5   8  13        3.21       49.58     60.09 o 
  -4   8  13       96.30      121.11     59.38 o 
  -3   8  13      418.28      420.84     93.50 o 
  -2   8  13       83.46       86.30     21.96 o 
  -1   8  13      881.33      873.54     67.89 o 
   0   8  13       45.38       42.57     28.35 o 
   1   8  13      229.71      337.14     53.74 o 
   2   8  13      138.52      200.35     60.20 o 
   3   8  13     1780.87     1637.61    182.11 o 
   4   8  13      517.84      629.35     61.20 o 
   5   8  13      275.83      236.08     49.63 o 
   6   8  13      109.08      125.49     41.29 o 
  -5   9  13      247.60      150.42     65.78 o 
  -4   9  13      289.89      358.51     81.00 o 
  -3   9  13       24.62       36.83     29.16 o 
  -2   9  13      464.19      415.64     48.69 o 
  -1   9  13        2.38       -3.98     21.55 o 
   0   9  13        3.25       -4.28     21.96 o 
   1   9  13       25.25       37.17     31.18 o 
   2   9  13       29.67      -25.43     26.60 o 
   3   9  13      203.94      228.18     39.34 o 
   4   9  13      469.09      623.80    165.22 o 
   5   9  13      415.18      377.53    104.52 o 
   6   9  13       90.10      129.31     43.00 o 
  -5  10  13       76.06       40.82     57.80 o 
  -4  10  13      131.64       76.83     58.68 o 
  -3  10  13        1.41        8.05     29.49 o 
  -2  10  13     2068.49     2380.73    139.32 o 
  -1  10  13      112.17      106.32     31.85 o 
   0  10  13      244.36      372.91     96.42 o 
   1  10  13       18.17      -31.07     24.67 o 
   2  10  13     2122.83     1731.68    145.72 o 
   3  10  13        6.73      -11.26     23.21 o 
   4  10  13       61.42       53.38     31.84 o 
   5  10  13      124.07      122.50     38.71 o 
   6  10  13       72.53      100.22     41.01 o 
  -5  11  13      287.38      247.91     75.83 o 
  -4  11  13      523.61      438.28     85.46 o 
  -3  11  13      739.79      464.42     86.58 o 
  -2  11  13       18.94       64.39     52.10 o 
  -1  11  13      351.54      428.45     48.64 o 
   0  11  13      142.92      172.06     34.48 o 
   1  11  13      130.51      111.43     40.00 o 
   2  11  13       43.20       63.44     36.59 o 
   3  11  13      430.69      397.22     66.49 o 
   4  11  13      229.80      244.65     43.73 o 
   5  11  13       12.67       -7.81     31.59 o 
   6  11  13      126.44      129.47     43.43 o 
  -4  12  13       71.07      155.89     65.67 o 
  -3  12  13        0.47      -65.63     43.76 o 
  -2  12  13       15.92        6.65     34.10 o 
  -1  12  13        1.42        8.46     27.45 o 
   0  12  13      152.39      168.62     49.93 o 
   1  12  13       77.34       44.76     35.35 o 
   2  12  13      247.80      309.00     58.44 o 
   3  12  13      120.21      202.40     51.81 o 
   4  12  13       21.00       -8.28     35.01 o 
   5  12  13       74.15      120.86     37.85 o 
  -4  13  13      207.90      158.06     67.37 o 
  -3  13  13       45.21       78.35     58.62 o 
  -2  13  13      147.92      158.68     39.51 o 
  -1  13  13     2138.18     2565.69    158.61 o 
   0  13  13       72.98      151.65     48.69 o 
   1  13  13     4144.20     4460.32    325.80 o 
   2  13  13      113.93      131.62     45.76 o 
   3  13  13      256.63      284.34     60.20 o 
   4  13  13      818.29      938.64    106.37 o 
   5  13  13       53.94      103.56     49.69 o 
  -3  14  13      370.56      278.11     74.47 o 
  -2  14  13      623.02      478.29    103.84 o 
  -1  14  13      180.74      235.51     43.07 o 
   0  14  13       71.36      143.90     49.46 o 
   1  14  13       82.73       47.99     35.42 o 
   2  14  13       63.46      106.60     43.64 o 
   3  14  13      403.23      484.92     75.83 o 
   4  14  13       13.78       44.70     39.71 o 
  -3  15  13      459.40      397.82    126.36 o 
  -2  15  13       43.36       57.44     40.70 o 
  -1  15  13      166.62      218.81     42.17 o 
   0  15  13        4.86       49.63     38.18 o 
   1  15  13       24.36       48.75     37.00 o 
   2  15  13       28.55       58.49     39.29 o 
   3  15  13      512.26      559.33     81.58 o 
  -1  16  13      247.10      291.85     67.81 o 
   0  16  13        0.03       54.21     40.82 o 
   1  16  13      159.89      217.73     56.20 o 
   2  16  13       43.66       65.26     44.00 o 
  -1  -9  14        1.94       51.31     27.48 o 
   0  -9  14        8.01       15.95     26.59 o 
   1  -9  14       79.54       22.84     24.45 o 
   2  -9  14       77.34      103.25     45.64 o 
  -3  -8  14      136.22       93.98     48.22 o 
  -2  -8  14       76.62      162.18     36.22 o 
  -1  -8  14      273.32      286.47     44.17 o 
   0  -8  14      186.74      124.87     42.00 o 
   1  -8  14      189.20      173.72     40.73 o 
   2  -8  14      143.42      171.15     51.45 o 
   3  -8  14      417.71      425.76     69.37 o 
  -3  -7  14      322.89      405.98     72.24 o 
  -2  -7  14       64.92      109.42     46.87 o 
  -1  -7  14        2.23       28.97     24.72 o 
   0  -7  14       30.72       -3.96     22.23 o 
   1  -7  14        0.74       12.68     20.15 o 
   2  -7  14        0.04       -7.81     34.83 o 
   3  -7  14       20.52       45.24     26.05 o 
  -4  -6  14      162.30      272.53     63.61 o 
  -3  -6  14        1.85       -5.35     37.70 o 
  -2  -6  14      191.23      177.55     51.75 o 
  -1  -6  14      290.12      265.52     38.56 o 
   0  -6  14      180.84      175.25     54.01 o 
   1  -6  14      256.01      252.94     36.18 o 
   2  -6  14      317.48      328.88     34.35 o 
   3  -6  14        1.43       -5.18     18.22 o 
   4  -6  14       24.65       30.39     21.43 o 
  -4  -5  14      134.57      101.32     43.16 o 
  -3  -5  14        0.79       -9.58     31.31 o 
  -2  -5  14      217.46      163.40     48.28 o 
  -1  -5  14        0.10       14.55     20.50 o 
   0  -5  14        5.92       10.07     20.75 o 
   1  -5  14      114.81       94.14     18.05 o 
   2  -5  14       72.87       88.71     21.74 o 
   3  -5  14       26.88       35.97     18.13 o 
   4  -5  14       14.63       11.16     21.22 o 
   5  -5  14      205.29      162.64     32.18 o 
  -5  -4  14        1.07       19.15     37.53 o 
  -4  -4  14       50.93       33.71     35.07 o 
  -3  -4  14        0.53       37.53     35.53 o 
  -2  -4  14      181.02      149.18     45.82 o 
  -1  -4  14       49.57       55.21     36.65 o 
   0  -4  14      137.11      217.69     47.25 o 
   1  -4  14       46.43       26.86     15.10 o 
   2  -4  14       42.18       56.84     19.85 o 
   3  -4  14      148.86      126.32     25.82 o 
   4  -4  14      261.30      198.75    140.99 o 
   5  -4  14        3.71       36.59     29.86 o 
  -5  -3  14        8.90       46.51     41.82 o 
  -4  -3  14      211.84      248.21     53.86 o 
  -3  -3  14       52.02       63.96     36.65 o 
  -2  -3  14      228.38      248.32     52.16 o 
  -1  -3  14       85.46       47.75     34.60 o 
   0  -3  14       29.85       23.06     17.00 o 
   1  -3  14      109.69      133.09     26.10 o 
   2  -3  14       34.82       23.64     18.45 o 
   3  -3  14      159.58      162.65     34.27 o 
   4  -3  14       49.17       31.04     26.14 o 
   5  -3  14      190.50      158.73     39.61 o 
  -5  -2  14      689.67      795.56     93.39 o 
  -4  -2  14      113.04      270.42     54.62 o 
  -3  -2  14      395.67      444.51     66.43 o 
  -2  -2  14      603.92      506.82     69.84 o 
  -1  -2  14       39.46       35.99     18.78 o 
   0  -2  14      251.32      294.91     29.10 o 
   1  -2  14        1.88      -15.17     11.82 o 
   2  -2  14      134.32       71.90     23.42 o 
   3  -2  14      163.62      137.55     86.07 o 
   4  -2  14       49.88       30.77     26.28 o 
   5  -2  14      413.19      358.23     50.91 o 
   6  -2  14       76.59       54.29     37.58 o 
  -5  -1  14      111.66       92.27     40.93 o 
  -4  -1  14        5.54        8.99     31.96 o 
  -3  -1  14        0.28       11.10     29.95 o 
  -2  -1  14      567.89      607.26     74.23 o 
  -1  -1  14      173.09      169.88     27.02 o 
   0  -1  14       22.02       36.49     17.15 o 
   1  -1  14      103.71      101.00     28.83 o 
   2  -1  14       32.14       20.68     36.27 o 
   3  -1  14      778.83      676.66     60.92 o 
   4  -1  14      412.89      368.78     48.98 o 
   5  -1  14       31.63       59.49     32.75 o 
   6  -1  14       37.41       36.11     33.05 o 
  -6   0  14       27.86       40.76     42.34 o 
  -5   0  14        9.41      -36.42     30.60 o 
  -4   0  14      484.96      389.47     60.73 o 
  -3   0  14     1215.30     1155.90    103.25 o 
  -2   0  14      456.58      453.05     42.67 o 
  -1   0  14      182.01      178.36     27.80 o 
   0   0  14     1961.10     1827.27     85.73 o 
   1   0  14       47.95      108.86     25.86 o 
   2   0  14     2531.84     2201.31    154.13 o 
   3   0  14      428.53      419.43     47.87 o 
   4   0  14     1083.27     1192.12     92.63 o 
   5   0  14       89.63      164.13     54.24 o 
   6   0  14       11.44       39.89     44.90 o 
  -5   1  14      349.41      332.91     57.50 o 
  -4   1  14       62.82       30.43     31.89 o 
  -3   1  14      175.48      141.10     25.86 o 
  -2   1  14     2277.67     2038.11    109.44 o 
  -1   1  14        9.48        5.53     16.64 o 
   0   1  14       90.77      123.84     37.69 o 
   1   1  14        5.57       27.46     35.56 o 
   2   1  14     1140.04      595.83    104.57 o 
   3   1  14        2.04       23.71     23.82 o 
   4   1  14        8.71       41.50     26.55 o 
   5   1  14       27.52       37.70     29.09 o 
   6   1  14      294.14      429.26     72.66 o 
  -5   2  14      360.26      224.84     49.99 o 
  -4   2  14        0.22        9.75     27.95 o 
  -3   2  14      207.45      225.85     31.13 o 
  -2   2  14       29.89       15.24     28.55 o 
  -1   2  14      310.16      338.21     34.94 o 
   0   2  14        0.97      -30.52     21.06 o 
   1   2  14       12.30       10.34     18.68 o 
   2   2  14      399.14      368.08     44.20 o 
   3   2  14      193.02      214.51     36.94 o 
   4   2  14     1052.94     1207.21     88.56 o 
   5   2  14      188.15      199.20     40.61 o 
   6   2  14        6.17       20.62     31.36 o 
  -5   3  14      588.78      585.05     71.13 o 
  -4   3  14      266.47      299.85     35.68 o 
  -3   3  14        2.92        6.32     19.00 o 
  -2   3  14        4.93       12.07     17.59 o 
  -1   3  14      416.19      377.66     37.31 o 
   0   3  14      218.81      257.18     35.28 o 
   1   3  14      275.11      282.36     36.10 o 
   2   3  14       86.03      114.47     29.16 o 
   3   3  14       12.78       17.55     62.29 o 
   4   3  14        9.12      -19.29     25.87 o 
   5   3  14     1706.29     1595.80    108.96 o 
   6   3  14       18.43       14.01     33.92 o 
  -4   4  14        8.04       23.04     20.78 o 
  -3   4  14       69.85       91.10     24.06 o 
  -2   4  14       36.61       27.87     22.32 o 
  -1   4  14     1294.47     1312.27     77.46 o 
   0   4  14      998.54      990.10     91.27 o 
   1   4  14     2078.24     2179.21    127.20 o 
   2   4  14        2.84        0.57     21.44 o 
   3   4  14       10.86       10.53     23.30 o 
   4   4  14      336.90      423.50     50.42 o 
   5   4  14      166.72      297.68     47.96 o 
   6   4  14        0.97       -6.44     32.13 o 
  -6   5  14      149.15      204.58     81.00 o 
  -5   5  14       63.90       47.73     40.00 o 
  -4   5  14       56.09      114.23     23.55 o 
  -3   5  14      141.71      141.47     24.06 o 
  -2   5  14       27.25       13.82     16.97 o 
  -1   5  14        3.77       28.96     26.32 o 
   0   5  14       53.89       54.33     28.55 o 
   1   5  14      277.43      317.34     41.19 o 
   2   5  14       27.03       35.80     25.39 o 
   3   5  14        1.20       14.87     22.88 o 
   4   5  14      109.47      183.59     36.29 o 
   5   5  14      386.55      493.36     58.71 o 
   6   5  14      116.67      221.55     47.46 o 
  -6   6  14        0.43       40.93     63.61 o 
  -5   6  14       95.47       93.21     60.32 o 
  -4   6  14      224.90      232.33     40.46 o 
  -3   6  14      423.23      443.72     43.61 o 
  -2   6  14       30.87       19.74     17.13 o 
  -1   6  14       10.87       19.05     22.26 o 
   0   6  14     1417.82     1444.35    122.58 o 
   1   6  14        2.60        6.72     22.14 o 
   2   6  14       95.35       67.51     29.36 o 
   3   6  14      357.59      343.29     44.47 o 
   4   6  14      221.59      331.54     79.06 o 
   5   6  14      203.62      238.11     43.85 o 
   6   6  14      265.41      281.14     50.90 o 
  -5   7  14       44.81       32.66     58.32 o 
  -4   7  14      228.48      263.95     42.99 o 
  -3   7  14      191.40      208.69     28.17 o 
  -2   7  14       55.74       70.40     21.59 o 
  -1   7  14      518.18      612.54     54.37 o 
   0   7  14       33.83       15.91     28.31 o 
   1   7  14      105.47      137.85     39.05 o 
   2   7  14       41.17       20.08     25.19 o 
   3   7  14      266.97      270.38     48.57 o 
   4   7  14       60.40      174.83     38.12 o 
   5   7  14       42.49        4.53     43.05 o 
   6   7  14      458.99      516.88     63.18 o 
  -5   8  14       48.36       76.53     57.80 o 
  -4   8  14      155.04      246.28     42.48 o 
  -3   8  14        0.81       -5.85     35.71 o 
  -2   8  14       53.33       72.78     20.97 o 
  -1   8  14        2.00      -16.30     21.79 o 
   0   8  14        4.55        2.35     29.49 o 
   1   8  14       73.48       28.72     29.08 o 
   2   8  14       29.10       20.87     37.86 o 
   3   8  14       15.87       13.84     23.76 o 
   4   8  14       23.59       61.30     55.98 o 
   5   8  14      125.58      164.20     39.30 o 
   6   8  14        0.45       11.25     31.13 o 
  -5   9  14      159.93      116.24     62.02 o 
  -4   9  14       62.16       73.36     59.73 o 
  -3   9  14       53.69       83.58     33.42 o 
  -2   9  14      493.23      552.01     56.23 o 
  -1   9  14       19.86       51.70     27.52 o 
   0   9  14       83.32       57.68     32.95 o 
   1   9  14       21.47      -17.04     25.02 o 
   2   9  14      408.98      405.68     63.03 o 
   3   9  14      143.32      196.54     63.87 o 
   4   9  14      296.22      324.19     47.06 o 
   5   9  14       13.58       24.31     30.92 o 
   6   9  14      716.04      906.17     83.01 o 
  -5  10  14       32.86      119.77     64.96 o 
  -4  10  14        3.78       97.97     58.85 o 
  -3  10  14       34.51       12.14     31.78 o 
  -2  10  14        4.25       20.22     26.91 o 
  -1  10  14        0.62        9.63     25.10 o 
   0  10  14      191.07      200.99     46.40 o 
   1  10  14        8.21        8.63     30.90 o 
   2  10  14        1.97       24.50     31.54 o 
   3  10  14       11.16       34.26     27.88 o 
   4  10  14       18.54       73.15     52.33 o 
   5  10  14      605.10      734.35     71.53 o 
   6  10  14      134.86       74.37     39.82 o 
  -4  11  14       10.47      -33.89     52.45 o 
  -3  11  14      154.60      117.97     37.50 o 
  -2  11  14        4.11        0.41     51.22 o 
  -1  11  14       41.08       37.92     39.68 o 
   0  11  14        3.09      -21.26     27.66 o 
   1  11  14       16.73      -25.43     28.20 o 
   2  11  14        5.94       50.34     36.59 o 
   3  11  14      284.68      295.33     61.03 o 
   4  11  14      111.39      124.82     38.27 o 
   5  11  14      298.84      379.34     54.45 o 
  -4  12  14      267.13      149.01     66.25 o 
  -3  12  14        3.64       16.73     30.10 o 
  -2  12  14       56.95       74.18     35.09 o 
  -1  12  14      119.58      164.80     38.13 o 
   0  12  14       35.91       33.19     35.59 o 
   1  12  14       68.97       91.57     41.58 o 
   2  12  14        4.77       25.19     33.53 o 
   3  12  14       41.44        2.40     35.76 o 
   4  12  14       96.96      240.87     57.62 o 
   5  12  14      254.75      225.22     47.89 o 
  -3  13  14       38.87       64.35     61.41 o 
  -2  13  14      263.95      204.15     43.38 o 
  -1  13  14      153.77      209.86     42.13 o 
   0  13  14      116.68       99.26     41.23 o 
   1  13  14       54.19       32.19     36.83 o 
   2  13  14      560.72      530.09     74.89 o 
   3  13  14       15.15       21.09     37.41 o 
   4  13  14      118.89      143.90     52.28 o 
  -3  14  14      467.82      396.67    110.80 o 
  -2  14  14        0.85        3.01     52.71 o 
  -1  14  14       13.86      -40.24     30.49 o 
   0  14  14       56.06      115.42     47.81 o 
   1  14  14       76.36       91.10     40.29 o 
   2  14  14      289.64      308.06     62.91 o 
   3  14  14      215.87      258.73     60.61 o 
   4  14  14      247.93      253.27     63.79 o 
  -2  15  14       29.34      119.59     38.71 o 
  -1  15  14      112.21       40.12     43.88 o 
   0  15  14        8.02        3.46     34.30 o 
   1  15  14       61.45       95.15     46.05 o 
   2  15  14        3.07      -16.68     33.47 o 
   3  15  14       99.24      201.87     55.68 o 
  -1  16  14       13.69       35.76     41.94 o 
   0  16  14      331.26      428.24     76.24 o 
   1  16  14       37.99      -14.27     34.66 o 
   2  16  14      253.43      350.47     70.19 o 
  -1  -8  15       73.07      169.46     37.86 o 
   0  -8  15        0.02        1.51     25.30 o 
   1  -8  15      555.59      614.07     58.69 o 
  -2  -7  15       99.26       87.16     48.57 o 
  -1  -7  15      124.70      203.27     39.07 o 
   0  -7  15      295.27      301.79     49.04 o 
   1  -7  15        0.24       13.15     36.65 o 
   2  -7  15      241.24      239.41     59.32 o 
   3  -7  15      143.05      139.84     33.15 o 
  -3  -6  15      315.41      332.33     67.43 o 
  -2  -6  15       69.78       49.93     38.00 o 
  -1  -6  15      309.94      435.67     51.13 o 
   0  -6  15       20.58       28.14     23.71 o 
   1  -6  15      345.05      408.85     67.72 o 
   2  -6  15       17.08       27.14     39.46 o 
   3  -6  15      582.05      561.06     46.84 o 
  -4  -5  15      122.00      173.09     52.69 o 
  -3  -5  15       41.77       26.90     39.83 o 
  -2  -5  15       58.16      117.07     45.28 o 
  -1  -5  15       10.10        0.58     33.24 o 
   0  -5  15       18.44        2.34     21.43 o 
   1  -5  15       97.53       62.55     41.06 o 
   2  -5  15       94.13      102.86     24.51 o 
   3  -5  15      865.19      715.03     98.11 o 
   4  -5  15        2.21       23.32     23.10 o 
  -4  -4  15      776.99      775.42     94.27 o 
  -3  -4  15       59.84       69.78     41.58 o 
  -2  -4  15     1357.01     1377.39    124.99 o 
  -1  -4  15       58.97       47.64     37.53 o 
   0  -4  15       15.64       -4.42     32.72 o 
   1  -4  15        2.70       27.06     17.31 o 
   2  -4  15      820.46      798.50     67.17 o 
   3  -4  15       17.05       -3.25     23.63 o 
   4  -4  15      220.18      226.27     35.37 o 
  -4  -3  15       68.57       97.85     44.87 o 
  -3  -3  15      307.87      386.60     67.96 o 
  -2  -3  15       83.55      117.29     44.63 o 
  -1  -3  15       36.34       76.59     37.58 o 
   0  -3  15      289.47      290.44     55.74 o 
   1  -3  15      118.28       91.36     22.39 o 
   2  -3  15       75.74       89.97     24.40 o 
   3  -3  15       14.13      -13.66     17.11 o 
   4  -3  15       34.35       66.74     30.30 o 
   5  -3  15        2.57       13.66     29.52 o 
  -5  -2  15       12.94       30.72     37.00 o 
  -4  -2  15       17.02        6.46     34.95 o 
  -3  -2  15      100.76      122.23     41.88 o 
  -2  -2  15        0.22        8.81     32.37 o 
  -1  -2  15       39.74       16.21     32.54 o 
   0  -2  15      225.47      316.71     52.23 o 
   1  -2  15       14.84       -1.85     15.86 o 
   2  -2  15       21.17        3.38     17.27 o 
   3  -2  15      325.86      374.06     47.42 o 
   4  -2  15      164.35      152.19     65.75 o 
   5  -2  15       52.02       43.29     31.10 o 
  -5  -1  15      223.78      249.04     55.74 o 
  -4  -1  15        4.93       14.57     32.72 o 
  -3  -1  15       64.02       37.12     33.42 o 
  -2  -1  15      347.48      369.26     61.79 o 
  -1  -1  15     1589.57     1969.67    107.89 o 
   0  -1  15      858.08      884.22     68.33 o 
   1  -1  15     3895.91     3812.93    164.76 o 
   2  -1  15     1055.59     1030.77     77.55 o 
   3  -1  15        0.02        5.97     21.97 o 
   4  -1  15      372.31      397.91     51.20 o 
   5  -1  15      535.20      523.27     61.56 o 
  -5   0  15        0.89       51.34     39.41 o 
  -4   0  15       23.65       33.30     34.07 o 
  -3   0  15      241.89      209.80     49.93 o 
  -2   0  15      374.39      323.86     57.03 o 
  -1   0  15     1533.76     1285.88     77.84 o 
   0   0  15      281.33      345.78     33.09 o 
   1   0  15       48.56       73.47     21.28 o 
   2   0  15       39.26       50.05     25.37 o 
   3   0  15       30.68       32.37     25.59 o 
   4   0  15      167.46      141.16     36.38 o 
   5   0  15       43.96      103.15     37.74 o 
   6   0  15       98.65      107.25     82.08 o 
  -5   1  15        1.36        2.46     34.42 o 
  -4   1  15       16.09       38.64     36.48 o 
  -3   1  15        5.01       19.27     27.43 o 
  -2   1  15      647.58      587.89     48.73 o 
  -1   1  15       11.39       14.89     17.87 o 
   0   1  15     2379.59     2154.33     99.91 o 
   1   1  15      161.59      208.25     34.38 o 
   2   1  15      228.79       56.23     58.12 o 
   3   1  15        0.34       13.65     23.93 o 
   4   1  15       14.37       68.00     54.42 o 
   5   1  15       51.74       59.30     33.71 o 
   6   1  15       84.91      109.14     39.99 o 
  -5   2  15      171.27      243.16     52.10 o 
  -4   2  15       23.50       21.26     34.25 o 
  -3   2  15       58.30       80.26     24.46 o 
  -2   2  15      713.35      691.46     53.43 o 
  -1   2  15      213.30      237.67     39.23 o 
   0   2  15       10.51        9.32     26.78 o 
   1   2  15       54.69       44.61     24.67 o 
   2   2  15     2069.11     1778.43    167.46 o 
   3   2  15      314.67      329.25     48.98 o 
   4   2  15      492.33      505.71     57.47 o 
   5   2  15      116.07      159.73     41.20 o 
   6   2  15       18.55        2.99     48.60 o 
  -4   3  15      183.44      176.44     46.64 o 
  -3   3  15      180.59      150.45     28.71 o 
  -2   3  15     1064.81     1017.43     67.01 o 
  -1   3  15       32.62       55.73     21.77 o 
   0   3  15      101.40      111.88     29.07 o 
   1   3  15      285.10      246.45    173.80 o 
   2   3  15        9.93       17.23     22.80 o 
   3   3  15     1194.76     1076.14    125.76 o 
   4   3  15       10.39      -11.94     25.15 o 
   5   3  15       62.91       70.80     33.93 o 
   6   3  15        3.09      -15.60     32.67 o 
  -4   4  15       98.40       90.95     25.83 o 
  -3   4  15      857.51      853.15    113.27 o 
  -2   4  15       58.47       56.56     44.23 o 
  -1   4  15      985.91      732.57     93.30 o 
   0   4  15       48.54       18.62     28.08 o 
   1   4  15      318.43      364.96     44.43 o 
   2   4  15      176.68      194.37     35.22 o 
   3   4  15      490.70      444.64     51.12 o 
   4   4  15        6.89       53.51     28.20 o 
   5   4  15      258.21      317.62     63.12 o 
   6   4  15        3.14       30.77     37.91 o 
  -5   5  15       54.82       49.75     36.95 o 
  -4   5  15       18.30       57.68     33.77 o 
  -3   5  15        4.06        2.03     20.15 o 
  -2   5  15      144.53       96.67     47.81 o 
  -1   5  15     1067.71      961.34     63.39 o 
   0   5  15     1874.52     1592.48    133.39 o 
   1   5  15      847.87      900.56    116.85 o 
   2   5  15      730.24      628.80     59.24 o 
   3   5  15       34.56       29.13     25.55 o 
   4   5  15       29.11       22.09     27.88 o 
   5   5  15       48.35       53.88     34.33 o 
   6   5  15        1.11       18.86     32.64 o 
  -5   6  15       20.62       31.00     30.57 o 
  -4   6  15       13.17       -0.50     26.91 o 
  -3   6  15        3.59       -4.08     22.67 o 
  -2   6  15      200.01      186.80     26.63 o 
  -1   6  15        0.28       -1.99     25.14 o 
   0   6  15        5.35      -14.57     25.26 o 
   1   6  15      554.36      506.02     52.97 o 
   2   6  15      166.65      181.50     40.38 o 
   3   6  15       25.03        9.87     39.46 o 
   4   6  15      217.44      182.64     58.23 o 
   5   6  15      283.08      327.46     54.45 o 
   6   6  15       32.86       23.56     35.03 o 
  -5   7  15      475.89      408.14     53.71 o 
  -4   7  15      306.33      272.09     45.14 o 
  -3   7  15      620.79      664.10     95.59 o 
  -2   7  15      155.75      166.32     26.63 o 
  -1   7  15        2.00      -14.31     21.14 o 
   0   7  15     1005.72     1104.98    103.67 o 
   1   7  15        2.36       19.56     31.72 o 
   2   7  15      189.80      224.72     38.86 o 
   3   7  15     1348.74     1245.34     89.85 o 
   4   7  15      213.51      331.17     79.23 o 
   5   7  15      342.48      457.95     58.49 o 
   6   7  15       34.53      102.21     39.88 o 
  -5   8  15       37.00       75.29     99.26 o 
  -4   8  15       24.46       29.78     33.39 o 
  -3   8  15      596.52      582.42     59.91 o 
  -2   8  15      232.59      274.66     31.19 o 
  -1   8  15      578.28      553.37     53.33 o 
   0   8  15        1.81      -15.03     28.55 o 
   1   8  15      125.76      115.36     39.83 o 
   2   8  15      170.22      213.21     39.59 o 
   3   8  15      573.49      555.44     59.17 o 
   4   8  15      306.78      287.00     46.45 o 
   5   8  15      239.31      176.21     39.57 o 
   6   8  15        1.27       49.11     37.29 o 
  -5   9  15      315.39      293.50     97.91 o 
  -4   9  15       94.33      100.80     52.48 o 
  -3   9  15      104.32      152.66     58.23 o 
  -2   9  15      104.80       87.32     30.78 o 
  -1   9  15       11.67      -20.91     27.55 o 
   0   9  15       21.90        7.81     28.61 o 
   1   9  15       35.94       44.76     35.83 o 
   2   9  15      620.68      521.75     73.89 o 
   3   9  15       24.63        1.87     26.36 o 
   4   9  15      684.42      755.96    102.20 o 
   5   9  15       66.68       53.58     32.71 o 
  -4  10  15      304.80      260.72     46.68 o 
  -3  10  15      193.75      243.13     51.09 o 
  -2  10  15      659.60      648.83    109.61 o 
  -1  10  15       73.24      136.51     43.58 o 
   0  10  15        0.49        2.29     28.49 o 
   1  10  15        0.15      -12.87     29.77 o 
   2  10  15      272.52      285.98     58.27 o 
   3  10  15      183.27      225.45     44.02 o 
   4  10  15      286.02      309.14     48.62 o 
   5  10  15       30.31       16.87     32.60 o 
  -4  11  15       48.40       67.93     35.08 o 
  -3  11  15       93.73      151.70     38.40 o 
  -2  11  15        8.45       10.99     27.06 o 
  -1  11  15        8.32      -42.82     28.55 o 
   0  11  15      591.50      514.69     72.95 o 
   1  11  15       33.10       25.49     35.01 o 
   2  11  15       67.88       78.17     39.59 o 
   3  11  15        9.50       24.20     38.47 o 
   4  11  15      163.58      203.06     44.11 o 
   5  11  15       50.06       70.75     57.68 o 
  -4  12  15      252.54      160.95     70.04 o 
  -3  12  15      231.32      368.97     54.07 o 
  -2  12  15      517.45      504.38     58.77 o 
  -1  12  15        0.03      -21.62     30.08 o 
   0  12  15       47.72       27.43     36.01 o 
   1  12  15       58.39       49.81     39.41 o 
   2  12  15        0.11       -7.46     31.72 o 
   3  12  15       10.72       51.40     40.88 o 
   4  12  15      290.11      344.60     69.89 o 
  -3  13  15        0.68       44.28     57.18 o 
  -2  13  15      242.84      259.57     48.07 o 
  -1  13  15      219.67      297.26     62.66 o 
   0  13  15        0.17       40.06     37.41 o 
   1  13  15      312.85      400.16     69.43 o 
   2  13  15        2.37        1.00     33.19 o 
   3  13  15      210.68      137.32     51.57 o 
   4  13  15      369.25      359.34     70.13 o 
  -2  14  15      150.23      150.34     43.05 o 
  -1  14  15      169.84      176.03     56.09 o 
   0  14  15      138.92      190.00     55.33 o 
   1  14  15        5.16       25.60     37.23 o 
   2  14  15        6.56       10.16     37.89 o 
   3  14  15      781.98      871.33    105.84 o 
  -1  15  15        3.95        7.05     40.18 o 
   0  15  15      272.69      468.00     77.12 o 
   1  15  15      187.61      261.14     64.31 o 
   2  15  15       49.26       17.27     36.36 o 
  -1  -7  16        1.09       25.19     42.47 o 
   0  -7  16       29.55       62.17     31.06 o 
   1  -7  16       23.69       12.75     42.00 o 
  -2  -6  16        0.16      -24.67     36.13 o 
  -1  -6  16      597.80      768.14     95.92 o 
   0  -6  16       22.00       31.25     46.75 o 
   1  -6  16      273.42      340.13     65.26 o 
   2  -6  16       36.34       17.09     38.06 o 
  -3  -5  16       35.77       57.39     44.41 o 
  -2  -5  16        5.13       16.26     37.17 o 
  -1  -5  16       67.34       13.62     35.89 o 
   0  -5  16       34.00       58.98     27.32 o 
   1  -5  16      134.30      182.37     51.51 o 
   2  -5  16       10.56       38.30     38.12 o 
   3  -5  16       17.51       -6.64     19.54 o 
  -3  -4  16       62.21      121.99     50.04 o 
  -2  -4  16      101.33      156.53     49.69 o 
  -1  -4  16      123.61       37.53     40.93 o 
   0  -4  16        9.79       89.69     41.40 o 
   1  -4  16        0.14       30.54     39.00 o 
   2  -4  16      406.45      375.34     61.75 o 
   3  -4  16       11.56       14.99     27.52 o 
   4  -4  16      484.36      420.31     43.40 o 
  -4  -3  16        8.41      -30.54     33.60 o 
  -3  -3  16        5.82       65.43     39.88 o 
  -2  -3  16      282.48      375.72     66.31 o 
  -1  -3  16       29.34       39.35     36.89 o 
   0  -3  16       11.26      -14.69     30.37 o 
   1  -3  16       52.47       38.70     19.80 o 
   2  -3  16      505.39      498.01     67.12 o 
   3  -3  16       28.33       24.41     20.82 o 
   4  -3  16      184.01      122.77    109.52 o 
  -4  -2  16       35.15       45.76     41.29 o 
  -3  -2  16       53.03       15.68     38.18 o 
  -2  -2  16       80.75       66.14     41.40 o 
  -1  -2  16      288.44      295.38     58.68 o 
   0  -2  16      167.09      219.81     28.58 o 
   1  -2  16     1103.58     1019.84     60.79 o 
   2  -2  16       30.94       32.19     20.54 o 
   3  -2  16       65.51       87.82     45.13 o 
   4  -2  16       72.89       68.20     67.66 o 
   5  -2  16       89.96      144.68     40.93 o 
  -4  -1  16       99.33      105.49     43.35 o 
  -3  -1  16      649.36      713.80     85.75 o 
  -2  -1  16      122.51       67.96     40.70 o 
  -1  -1  16      881.25      952.39    100.96 o 
   0  -1  16       30.90       33.89     18.15 o 
   1  -1  16      563.01      537.25     42.21 o 
   2  -1  16      159.10      145.30     27.01 o 
   3  -1  16      703.98      702.14    257.29 o 
   4  -1  16        0.09       -9.96     25.84 o 
   5  -1  16        2.52       18.18     32.88 o 
  -5   0  16       25.29      -28.72     37.12 o 
  -4   0  16      805.29      915.91     99.32 o 
  -3   0  16       33.91        4.34     34.77 o 
  -2   0  16      949.36      876.79     95.74 o 
  -1   0  16       24.68       -0.55     19.01 o 
   0   0  16      630.86      645.55     63.61 o 
   1   0  16       33.69       -7.30     14.43 o 
   2   0  16      864.82     1036.51    125.49 o 
   3   0  16      161.00      186.76     37.98 o 
   4   0  16      354.42      307.31     48.43 o 
   5   0  16      442.50      514.83     62.71 o 
  -5   1  16        5.57      -11.87     35.18 o 
  -4   1  16        2.83        6.29     34.25 o 
  -3   1  16       63.74       -4.23     30.72 o 
  -2   1  16      154.30      129.01     27.85 o 
  -1   1  16       55.25       34.88     37.17 o 
   0   1  16       32.74       46.88     20.38 o 
   1   1  16        2.03       11.58     22.52 o 
   2   1  16      532.73      483.18     76.06 o 
   3   1  16       62.98       50.13     28.02 o 
   4   1  16      450.34      621.39     65.37 o 
   5   1  16        5.15      -41.46     27.64 o 
  -5   2  16      102.68       99.73     46.46 o 
  -4   2  16      414.48      436.16     67.31 o 
  -3   2  16        6.00       11.81     34.60 o 
  -2   2  16       18.21       12.12     19.89 o 
  -1   2  16      928.33      883.78     62.45 o 
   0   2  16     2855.53     2659.70    120.21 o 
   1   2  16     1092.57     1073.54     77.52 o 
   2   2  16     1193.29      921.49    262.92 o 
   3   2  16        5.36        0.34     23.67 o 
   4   2  16       38.87       70.16     31.43 o 
   5   2  16        0.88       15.59     31.91 o 
  -4   3  16      136.30      159.46     46.40 o 
  -3   3  16      574.63      675.41     55.13 o 
  -2   3  16        0.57       -6.29     19.20 o 
  -1   3  16      232.03      194.23     31.17 o 
   0   3  16      176.27      117.88     37.83 o 
   1   3  16       48.08       -2.09     22.64 o 
   2   3  16      353.58      373.60     46.65 o 
   3   3  16       67.39       54.08     41.97 o 
   4   3  16      329.30      277.28     47.69 o 
   5   3  16       35.02       52.72     33.50 o 
  -4   4  16        4.48       56.27     37.17 o 
  -3   4  16      107.21      108.61     27.90 o 
  -2   4  16       43.75       17.99     20.35 o 
  -1   4  16      761.77      640.90     53.11 o 
   0   4  16      148.80      100.44     36.36 o 
   1   4  16      668.30      476.92     51.08 o 
   2   4  16      195.10      268.12     41.78 o 
   3   4  16       81.00       80.92     45.02 o 
   4   4  16        0.25       13.38     29.14 o 
   5   4  16      590.20      518.80    146.22 o 
  -4   5  16      190.42      113.65     42.17 o 
  -3   5  16      264.71      205.95     51.96 o 
  -2   5  16      746.72      705.15     55.82 o 
  -1   5  16      134.71      182.26     40.59 o 
   0   5  16       49.81       70.42     36.48 o 
   1   5  16      128.75      175.96     36.09 o 
   2   5  16      195.13      173.02     36.02 o 
   3   5  16      285.03      258.97     54.51 o 
   4   5  16      107.95       55.30     27.13 o 
   5   5  16       28.91       24.64     31.44 o 
  -5   6  16       39.83       20.33     38.47 o 
  -4   6  16      239.54      206.16     51.34 o 
  -3   6  16      224.81      253.70     51.13 o 
  -2   6  16        9.23       -7.89     19.83 o 
  -1   6  16       14.47        3.82     27.01 o 
   0   6  16       10.85       65.43     34.60 o 
   1   6  16       11.97       39.98     27.61 o 
   2   6  16       77.05       61.31     30.85 o 
   3   6  16      444.95      480.07    103.64 o 
   4   6  16       35.43       32.50     29.41 o 
   5   6  16      249.54      232.51     48.68 o 
  -5   7  16       19.54       52.35     35.20 o 
  -4   7  16       20.88       45.84     32.89 o 
  -3   7  16       22.50        6.37     27.48 o 
  -2   7  16      266.76      249.54     30.95 o 
  -1   7  16        2.34       14.57     26.38 o 
   0   7  16        8.32        8.81     28.49 o 
   1   7  16      247.14      217.03     49.75 o 
   2   7  16       63.01       24.91     27.58 o 
   3   7  16       14.76       12.45     39.71 o 
   4   7  16        3.05        4.41     27.52 o 
   5   7  16      256.57      262.46     50.31 o 
  -4   8  16        0.12       21.81     31.43 o 
  -3   8  16      100.07      178.89     41.07 o 
  -2   8  16      145.25      116.57     26.04 o 
  -1   8  16     1119.89      916.09     97.38 o 
   0   8  16     1009.84     1119.67    107.73 o 
   1   8  16      769.67      709.81     86.40 o 
   2   8  16      550.24      511.41     56.96 o 
   3   8  16        6.75       69.29     33.58 o 
   4   8  16        9.08       28.76     28.20 o 
   5   8  16       64.62       88.76     33.89 o 
  -4   9  16       41.40       21.32     32.28 o 
  -3   9  16       19.23        3.84     27.83 o 
  -2   9  16       15.79        4.00     26.17 o 
  -1   9  16      148.67      254.50     53.51 o 
   0   9  16       25.37       48.69     35.12 o 
   1   9  16       78.64      114.65     44.87 o 
   2   9  16      418.89      427.06     70.25 o 
   3   9  16      259.55      278.17     46.42 o 
   4   9  16       17.48       -4.14     30.51 o 
   5   9  16      132.71       96.64     73.77 o 
  -4  10  16      493.92      431.05     56.47 o 
  -3  10  16       37.85       57.72     34.10 o 
  -2  10  16        0.69        4.64     29.49 o 
  -1  10  16        5.90      -17.27     32.37 o 
   0  10  16        0.26       36.76     31.65 o 
   1  10  16        1.56       50.62     38.47 o 
   2  10  16      380.43      390.24     67.66 o 
   3  10  16        1.63      -13.48     27.88 o 
   4  10  16      493.10      542.92     62.99 o 
   5  10  16       29.35       91.53     53.28 o 
  -3  11  16       26.94       11.52     32.99 o 
  -2  11  16      873.75      857.35    103.25 o 
  -1  11  16      114.34       52.39     42.58 o 
   0  11  16       41.84      124.81     45.82 o 
   1  11  16        3.36       11.05     28.72 o 
   2  11  16      428.42      444.39     74.42 o 
   3  11  16      355.85      337.49     65.49 o 
   4  11  16       73.40      111.86     39.77 o 
  -3  12  16       19.86       52.12     37.14 o 
  -2  12  16       15.89      -42.29     34.07 o 
  -1  12  16       20.73       16.74     36.42 o 
   0  12  16      567.86      640.44     84.58 o 
   1  12  16       41.49       98.62     46.46 o 
   2  12  16       87.36      112.01     49.75 o 
   3  12  16       34.89       24.96     36.01 o 
   4  12  16      157.34      197.06     58.27 o 
  -2  13  16       29.34       50.98     45.04 o 
  -1  13  16       29.29       65.55     46.11 o 
   0  13  16       46.87       68.42     42.82 o 
   1  13  16       23.14       54.51     39.00 o 
   2  13  16       10.10      -21.62     30.77 o 
   3  13  16       17.66      -19.03     41.00 o 
  -2  14  16      151.84      217.85     64.07 o 
  -1  14  16       97.79      144.20     52.63 o 
   0  14  16        5.92       -1.47     35.53 o 
   1  14  16      863.44      776.29     97.50 o 
   2  14  16       38.21       11.33     39.18 o 
   3  14  16        0.01      -23.31     34.66 o 
   0  15  16       88.65       62.84     43.94 o 
   1  15  16        0.59        2.94     37.41 o 
   0  -6  17       57.88       10.16     40.76 o 
  -2  -5  17       94.47       56.15     44.29 o 
  -1  -5  17      137.33      104.55     46.23 o 
   0  -5  17      273.32      298.90     64.61 o 
   1  -5  17      299.11      295.44     64.31 o 
   2  -5  17        7.17      -14.44     39.52 o 
  -2  -4  17       57.53       99.44     48.28 o 
  -1  -4  17        0.73      -11.33     35.29 o 
   0  -4  17       64.24       26.96     37.47 o 
   1  -4  17      222.07      281.75     62.20 o 
   2  -4  17       41.46       67.53     24.70 o 
   3  -4  17      151.20      119.37     29.70 o 
  -3  -3  17        5.04      -32.25     37.58 o 
  -2  -3  17       32.13       39.35     39.64 o 
  -1  -3  17        2.42       47.39     40.41 o 
   0  -3  17      395.97      250.03     59.27 o 
   1  -3  17      124.77       26.73     38.30 o 
   2  -3  17        6.36       27.11     25.34 o 
   3  -3  17        6.80      -11.98     18.85 o 
  -3  -2  17      195.93      130.63     51.86 o 
  -2  -2  17       95.23      165.11     50.92 o 
  -1  -2  17      432.17      364.33     65.32 o 
   0  -2  17        8.52       24.50     35.95 o 
   1  -2  17      351.16      373.70     37.64 o 
   2  -2  17       79.22      100.61     25.66 o 
   3  -2  17       52.32       82.98     30.37 o 
   4  -2  17        5.51        0.09     29.30 o 
  -4  -1  17       39.86       20.33     38.53 o 
  -3  -1  17      240.27      181.96     54.51 o 
  -2  -1  17       69.06       33.95     38.94 o 
  -1  -1  17       95.44      180.38     51.86 o 
   0  -1  17      275.01      292.18     33.09 o 
   1  -1  17      308.31      360.20     57.75 o 
   2  -1  17       39.64       62.94     23.75 o 
   3  -1  17      285.89      328.91     58.68 o 
   4  -1  17      259.29      329.24     50.62 o 
  -4   0  17       37.43      110.71     46.51 o 
  -3   0  17       63.68       33.60     38.06 o 
  -2   0  17        9.05       26.43     33.01 o 
  -1   0  17      124.18      289.62     60.20 o 
   0   0  17      200.84      197.84     54.95 o 
   1   0  17        1.46       -8.67     16.78 o 
   2   0  17        4.95        7.89     29.90 o 
   3   0  17       14.87       11.95     25.03 o 
   4   0  17      364.07      443.67     57.12 o 
  -4   1  17      225.30      266.31     57.56 o 
  -3   1  17      125.73      143.55     47.22 o 
  -2   1  17      203.89      117.94     44.00 o 
  -1   1  17      808.75      816.85     94.97 o 
   0   1  17     2338.95     2342.45    109.57 o 
   1   1  17      588.62      515.77    115.10 o 
   2   1  17      140.73      158.30     45.61 o 
   3   1  17      334.70      350.23     49.79 o 
   4   1  17      396.52      465.62     56.92 o 
   5   1  17       33.06       26.04     47.55 o 
  -4   2  17       17.38      -14.27     37.23 o 
  -3   2  17      141.25      258.32     55.39 o 
  -2   2  17        5.36        5.97     31.42 o 
  -1   2  17       83.17       42.87     23.78 o 
   0   2  17        0.44       -1.25     46.19 o 
   1   2  17      225.91      255.26     73.45 o 
   2   2  17        1.16       32.65     25.96 o 
   3   2  17       92.42      133.49     73.95 o 
   4   2  17        3.00       25.59     40.82 o 
   5   2  17       25.60        8.32     31.88 o 
  -4   3  17      325.07      324.11     60.73 o 
  -3   3  17      409.13      259.02     53.57 o 
  -2   3  17      175.37      200.46     33.18 o 
  -1   3  17      114.10       81.54     24.44 o 
   0   3  17      125.09       55.19     28.93 o 
   1   3  17      368.41      231.69     63.26 o 
   2   3  17      145.93      126.32     35.29 o 
   3   3  17      764.47      781.59    111.49 o 
   4   3  17      283.07      355.35     61.70 o 
   5   3  17       73.36       95.26     59.23 o 
  -4   4  17        0.32       -2.59     34.25 o 
  -3   4  17      207.23      244.43     44.82 o 
  -2   4  17        1.01      -20.06     30.84 o 
  -1   4  17      163.05      145.45     30.17 o 
   0   4  17        3.11       20.97     30.90 o 
   1   4  17       63.36       93.20     30.08 o 
   2   4  17        0.23       24.39     25.80 o 
   3   4  17      448.98      439.58     77.18 o 
   4   4  17       44.86       31.75     32.22 o 
   5   4  17       65.70       48.75     44.35 o 
  -4   5  17       70.10       59.56     37.77 o 
  -3   5  17       93.12       87.58     27.34 o 
  -2   5  17        4.35       -1.48     21.22 o 
  -1   5  17       84.87       54.46     37.30 o 
   0   5  17        2.01       -8.51     27.01 o 
   1   5  17      124.26      163.74     36.22 o 
   2   5  17      474.65      543.15     66.88 o 
   3   5  17        2.00       12.48     28.97 o 
   4   5  17      312.11      133.89    101.34 o 
   5   5  17       96.41       68.04     38.24 o 
  -4   6  17      122.09      151.59     49.58 o 
  -3   6  17      282.34      301.08     52.89 o 
  -2   6  17      564.89      502.72     89.80 o 
  -1   6  17      494.56      358.75     42.18 o 
   0   6  17        1.98        7.81     30.19 o 
   1   6  17       32.33       58.62     35.42 o 
   2   6  17      184.74      249.63     43.02 o 
   3   6  17      326.77      268.28     45.01 o 
   4   6  17        0.03       24.34     33.68 o 
   5   6  17       62.61       50.62     37.85 o 
  -4   7  17       28.29      -10.44     32.07 o 
  -3   7  17        2.62       48.46     37.47 o 
  -2   7  17       24.96       41.87     32.07 o 
  -1   7  17        0.02       56.85     35.83 o 
   0   7  17        9.95      -22.90     27.25 o 
   1   7  17        1.34       29.83     32.42 o 
   2   7  17        1.19       12.19     28.26 o 
   3   7  17      116.84      177.14     41.13 o 
   4   7  17      395.60      441.84     58.37 o 
   5   7  17       61.73       99.95     48.87 o 
  -4   8  17        8.37      -42.74     28.49 o 
  -3   8  17      174.22      223.41     65.99 o 
  -2   8  17       13.42       18.17     23.64 o 
  -1   8  17        0.57       -1.47     32.78 o 
   0   8  17       12.10       27.25     34.88 o 
   1   8  17       50.00       99.08     43.70 o 
   2   8  17       44.64       66.34     34.46 o 
   3   8  17      139.87      188.54     43.04 o 
   4   8  17       27.94       10.38     28.41 o 
   5   8  17      218.13      155.62     94.86 o 
  -4   9  17      149.81       71.13     37.67 o 
  -3   9  17      262.47      313.32     50.05 o 
  -2   9  17      277.12      289.86     60.56 o 
  -1   9  17      269.16      234.46     53.39 o 
   0   9  17       30.19      -14.21     34.83 o 
   1   9  17      627.04      806.55     95.80 o 
   2   9  17        0.04        9.92     32.95 o 
   3   9  17       85.27       86.56     35.01 o 
   4   9  17       97.12       83.71     38.72 o 
  -3  10  17       12.88       42.87     45.73 o 
  -2  10  17        4.58       20.50     36.36 o 
  -1  10  17       42.08       12.56     35.48 o 
   0  10  17      115.43      218.14     54.79 o 
   1  10  17       32.32       28.96     37.70 o 
   2  10  17       31.80       32.31     37.06 o 
   3  10  17      141.29      196.64     43.25 o 
   4  10  17       65.37       68.16     65.08 o 
  -3  11  17        9.02        5.84     32.51 o 
  -2  11  17        5.70      -18.03     37.58 o 
  -1  11  17        4.37       -2.64     35.48 o 
   0  11  17      292.03      256.67     59.73 o 
   1  11  17      105.14      149.48     52.45 o 
   2  11  17       39.18       28.61     39.35 o 
   3  11  17       28.52       33.89     42.70 o 
   4  11  17       44.20      188.43     44.37 o 
  -2  12  17      409.75      461.48     80.47 o 
  -1  12  17        4.73       -4.11     35.53 o 
   0  12  17      110.78      140.73     51.34 o 
   1  12  17        0.45       10.75     38.00 o 
   2  12  17      731.24      690.78     94.27 o 
   3  12  17       13.52       18.09     36.18 o 
  -2  13  17       35.56      -11.33     43.16 o 
  -1  13  17        3.21       67.08     43.76 o 
   0  13  17      248.55      261.72     62.66 o 
   1  13  17      184.41      202.40     57.91 o 
   2  13  17       59.84      177.68     56.85 o 
   3  13  17       40.00       31.07     42.70 o 
   0  14  17       61.74       33.95     44.82 o 
   1  14  17       79.81       81.41     47.70 o 
  -1  -4  18      138.07      100.73     48.46 o 
   0  -4  18      139.81      120.46     50.16 o 
   1  -4  18      183.92      195.76     57.09 o 
  -2  -3  18      109.24      107.31     52.39 o 
  -1  -3  18       75.37      165.16     55.33 o 
   0  -3  18        4.28       19.85     39.83 o 
   1  -3  18       51.79      -14.86     36.07 o 
   2  -3  18      175.11      189.59     34.07 o 
  -2  -2  18        1.46       42.06     43.70 o 
  -1  -2  18      103.89       81.05     48.05 o 
   0  -2  18      209.27      211.04     55.21 o 
   1  -2  18       48.56       87.87     42.47 o 
   2  -2  18       80.21       46.58     23.58 o 
   3  -2  18      502.82      445.33     53.64 o 
  -3  -1  18      695.13      884.78    103.90 o 
  -2  -1  18      304.80      353.12     68.78 o 
  -1  -1  18      353.60      362.68     67.14 o 
   0  -1  18        0.20        2.59     37.64 o 
   1  -1  18      159.07      124.54     29.23 o 
   2  -1  18      353.78      347.06     48.35 o 
   3  -1  18      719.39      907.31     98.32 o 
  -3   0  18        0.62       36.18     38.06 o 
  -2   0  18      202.01      227.60     58.44 o 
  -1   0  18        3.40       28.61     37.12 o 
   0   0  18       80.80       20.21     28.33 o 
   1   0  18        4.18        6.75     20.36 o 
   2   0  18       12.73      -11.22     19.31 o 
   3   0  18       10.00        5.97     26.63 o 
   4   0  18        3.60       23.39     29.83 o 
  -3   1  18      402.00      428.88     71.07 o 
  -2   1  18      823.19      708.22     88.29 o 
  -1   1  18      187.54      176.68     53.15 o 
   0   1  18       16.30       33.80     24.46 o 
   1   1  18        6.74      -10.59     18.96 o 
   2   1  18      265.28      332.19     47.20 o 
   3   1  18      336.14      372.31     64.58 o 
   4   1  18      122.23      169.96     41.82 o 
  -4   2  18      307.43      401.33     70.42 o 
  -3   2  18       51.19       56.67     42.75 o 
  -2   2  18       29.88      -47.39     31.59 o 
  -1   2  18       10.33       19.11     22.50 o 
   0   2  18     1310.25     1061.27    228.25 o 
   1   2  18        5.40       -1.01     27.03 o 
   2   2  18      381.45      217.53     71.94 o 
   3   2  18      109.23       96.21     36.72 o 
   4   2  18       99.62       91.85     38.24 o 
  -4   3  18       42.80       35.89     38.53 o 
  -3   3  18        4.87       19.20     36.36 o 
  -2   3  18       22.47        9.65     23.15 o 
  -1   3  18      181.12      232.84     51.83 o 
   0   3  18       27.10       10.25     28.43 o 
   1   3  18      208.80      224.69     72.04 o 
   2   3  18      361.89      319.21     47.16 o 
   3   3  18       73.68       99.09     72.92 o 
   4   3  18      468.94      479.51    102.14 o 
  -4   4  18       17.18       31.07     40.65 o 
  -3   4  18       69.21       66.72     43.16 o 
  -2   4  18       83.56       66.96     26.47 o 
  -1   4  18      689.80      614.60     63.81 o 
   0   4  18      812.11      623.59     97.83 o 
   1   4  18      394.06      332.20    224.25 o 
   2   4  18      585.06      613.85     62.80 o 
   3   4  18       85.41       27.36     33.98 o 
   4   4  18        4.37       86.27     36.62 o 
  -3   5  18      336.74      429.06    103.96 o 
  -2   5  18       61.42       33.56     26.14 o 
  -1   5  18      347.76      257.71     38.12 o 
   0   5  18       75.61       78.65     37.83 o 
   1   5  18      196.17      198.73     40.91 o 
   2   5  18        1.38       43.14     29.29 o 
   3   5  18      562.60      582.04     67.43 o 
   4   5  18        1.88      -18.91     40.03 o 
  -4   6  18      184.06      158.99     51.92 o 
  -3   6  18      140.95       77.19     66.36 o 
  -2   6  18      100.93       76.45     38.97 o 
  -1   6  18       32.71      -13.41     21.93 o 
   0   6  18      122.54      148.49     46.58 o 
   1   6  18        1.00       13.80     31.89 o 
   2   6  18      107.96      180.92     41.86 o 
   3   6  18       26.28       63.29     32.61 o 
   4   6  18       86.97       78.87     36.97 o 
  -3   7  18        0.52        2.87     33.89 o 
  -2   7  18      498.50      405.58     44.97 o 
  -1   7  18      109.67       99.14     30.48 o 
   0   7  18       16.95        3.64     31.89 o 
   1   7  18        3.02       38.94     37.70 o 
   2   7  18      363.92      529.29     60.17 o 
   3   7  18      214.91      206.15     45.06 o 
   4   7  18       29.98       46.20     34.81 o 
  -3   8  18       12.78       16.57     34.25 o 
  -2   8  18      218.80      154.89     34.00 o 
  -1   8  18       91.18       95.92     41.71 o 
   0   8  18     1683.17     1505.61    138.02 o 
   1   8  18      728.70      652.43     87.22 o 
   2   8  18      739.47      544.12     81.52 o 
   3   8  18      165.23      160.43     74.83 o 
   4   8  18        7.17      -30.71     28.22 o 
  -3   9  18      138.66      191.54     54.68 o 
  -2   9  18      116.83      126.93     47.75 o 
  -1   9  18      109.73      175.62     54.62 o 
   0   9  18      251.51      254.37     60.09 o 
   1   9  18      170.47      114.06     47.10 o 
   2   9  18        3.29      -41.52     29.60 o 
   3   9  18        4.45       -3.26     32.87 o 
   4   9  18        0.39       27.84     36.51 o 
  -3  10  18       87.38       68.07     46.87 o 
  -2  10  18       11.53       54.04     42.58 o 
  -1  10  18      173.46      219.61     58.62 o 
   0  10  18       23.70       18.62     39.35 o 
   1  10  18      458.55      466.88     75.83 o 
   2  10  18       40.13      -18.39     33.47 o 
   3  10  18       46.36       39.88     45.34 o 
  -2  11  18       61.62       23.72     43.29 o 
  -1  11  18       55.21        4.41     40.12 o 
   0  11  18      172.15      177.09     59.09 o 
   1  11  18      118.34      177.32     53.45 o 
   2  11  18       62.45       93.80     48.11 o 
   3  11  18      350.81      361.80     72.54 o 
  -1  12  18        5.73       24.38     39.83 o 
   0  12  18      961.48      730.90     96.74 o 
   1  12  18       58.16       80.22     47.22 o 
   2  12  18       84.13      133.68     51.69 o 
   0  13  18       11.35       -3.29     38.30 o 
   1  13  18        0.14       13.10     39.18 o 
  -1  -2  19      109.80      180.25     58.08 o 
   0  -2  19       13.88       48.11     46.69 o 
   1  -2  19      122.04       95.92     47.52 o 
  -2  -1  19       16.48       -1.99     40.76 o 
  -1  -1  19      294.27      328.22     68.96 o 
   0  -1  19      347.37      205.74     57.56 o 
   1  -1  19       71.82        5.47     47.13 o 
   2  -1  19       66.32       57.88     49.75 o 
  -2   0  19       24.56       89.98     45.28 o 
  -1   0  19      292.04      293.32     63.61 o 
   0   0  19        9.55        8.87     42.06 o 
   1   0  19       70.20       90.79     27.12 o 
   2   0  19      170.34      182.39     32.32 o 
   3   0  19      372.14      352.47     52.22 o 
  -2   1  19        3.56       11.63     37.77 o 
  -1   1  19       76.11      117.59     49.87 o 
   0   1  19       78.25       63.50     49.78 o 
   1   1  19       73.62       41.40     22.38 o 
   2   1  19      583.43      659.31     66.87 o 
   3   1  19        1.39       15.11     29.02 o 
  -3   2  19       14.97       42.06     42.58 o 
  -2   2  19      591.01      415.67     72.77 o 
  -1   2  19       60.03       31.20     27.01 o 
   0   2  19        1.51        5.81     23.80 o 
   1   2  19        5.93       -6.15     22.14 o 
   2   2  19      581.64      614.04    104.81 o 
   3   2  19       34.75       33.32     33.15 o 
  -3   3  19      147.52      138.39     52.50 o 
  -2   3  19       29.95       46.69     39.12 o 
  -1   3  19       80.33       91.31     38.97 o 
   0   3  19      886.14      647.55     58.36 o 
   1   3  19        0.22       11.38     46.78 o 
   2   3  19       81.60       -0.51     27.31 o 
   3   3  19       23.60       27.46     33.25 o 
  -3   4  19      345.59      212.27     56.80 o 
  -2   4  19      454.03      439.33     48.71 o 
  -1   4  19       17.98       44.31     28.20 o 
   0   4  19      188.24      173.85     35.97 o 
   1   4  19      196.98      108.94     35.93 o 
   2   4  19       17.63       13.36     30.76 o 
   3   4  19        3.01        6.56     24.21 o 
   4   4  19      113.53      187.15     46.38 o 
  -3   5  19      246.02      307.18     62.08 o 
  -2   5  19       15.57       -1.89     24.59 o 
  -1   5  19      307.76      310.57     42.48 o 
   0   5  19        0.06       19.74     29.16 o 
   1   5  19      341.81      374.02     65.96 o 
   2   5  19      163.92      141.33     41.89 o 
   3   5  19      151.51       93.86     40.19 o 
   4   5  19       46.50       30.85     35.81 o 
  -3   6  19      507.82      492.10     52.56 o 
  -2   6  19       67.57       74.88     31.10 o 
  -1   6  19      327.58      314.24     43.85 o 
   0   6  19      164.27      203.11     53.57 o 
   1   6  19      247.41      269.95     59.27 o 
   2   6  19       18.08       -7.92     28.82 o 
   3   6  19     1148.93     1173.93     97.57 o 
   4   6  19      179.87      109.90     91.39 o 
  -3   7  19      170.30      158.00     48.34 o 
  -2   7  19       11.18       34.71     27.04 o 
  -1   7  19       25.55       12.48     25.73 o 
   0   7  19      270.58      227.78     55.51 o 
   1   7  19       97.44      116.65     50.34 o 
   2   7  19        3.21        7.95     33.27 o 
   3   7  19       53.77       90.60     41.25 o 
  -2   8  19     1006.93      787.85    218.58 o 
  -1   8  19      141.33       94.33     32.21 o 
   0   8  19       72.49      108.72     47.81 o 
   1   8  19       32.86       37.95     41.23 o 
   2   8  19      626.46      710.28     95.80 o 
   3   8  19       19.64       -3.52     31.71 o 
  -2   9  19       40.56       48.05     42.17 o 
  -1   9  19       18.14      -14.69     34.66 o 
   0   9  19      109.26      157.94     53.45 o 
   1   9  19       93.79       68.37     49.16 o 
   2   9  19        0.72       15.68     40.47 o 
   3   9  19       69.59      100.93     40.18 o 
  -2  10  19       26.50        6.16     38.71 o 
  -1  10  19      153.84      107.66     48.05 o 
   0  10  19      195.92      164.75     58.08 o 
   1  10  19       89.82       98.09     50.81 o 
   2  10  19        0.55      -10.46     36.07 o 
   3  10  19       24.27       31.89     42.12 o 
  -1  11  19      400.17      326.86     69.60 o 
   0  11  19      361.59      450.50     78.77 o 
   1  11  19      907.91      856.12    105.61 o 
   2  11  19       38.33       42.06     43.88 o 
   0   0  20       97.42      133.50     54.39 o 
   1   0  20      416.68      452.90     45.36 o 
  -1   1  20      276.01      206.93     60.78 o 
   0   1  20      142.75      133.33     49.81 o 
   1   1  20      361.72      286.43     38.27 o 
   2   1  20       27.82       10.35     24.65 o 
  -1   2  20        0.58       31.89     41.17 o 
   0   2  20       62.99       79.11     46.87 o 
   1   2  20      168.72       94.96     35.58 o 
   2   2  20      298.27      203.74     44.22 o 
  -2   3  20     1162.27     1175.87    122.34 o 
  -1   3  20       26.19       19.02     25.88 o 
   0   3  20       15.15       13.69     25.60 o 
   1   3  20       17.74       -9.74     23.44 o 
   2   3  20      407.17       83.46     99.46 o 
  -2   4  20      126.33      111.83     49.58 o 
  -1   4  20        0.95      -29.75     24.13 o 
   0   4  20      606.45      458.87    128.51 o 
   1   4  20       92.03       63.03     45.23 o 
   2   4  20      138.71      139.24     41.31 o 
  -2   5  20        0.09       30.05     28.82 o 
  -1   5  20       12.98       -2.57     26.00 o 
   0   5  20      231.82      194.91     60.84 o 
   1   5  20       88.80       92.33     46.46 o 
   2   5  20       34.04       66.95     37.85 o 
  -2   6  20       10.87       50.21     31.19 o 
  -1   6  20      874.11      644.08     73.86 o 
   0   6  20      215.48      180.84     53.74 o 
   1   6  20     1545.89     1466.31    138.14 o 
   2   6  20        9.24       25.51     33.06 o 
  -1   7  20        2.87        7.14     27.99 o 
   0   7  20      130.65       47.39     42.00 o 
   1   7  20      149.89      119.30     50.04 o 
   2   7  20        0.02      -21.83     33.24 o 
  -1   8  20       14.66       -6.26     28.33 o 
   0   8  20      139.90      166.92     56.27 o 
   1   8  20      210.49      245.10     63.67 o 
   2   8  20       73.44       69.43     48.46 o 
  -1   9  20      119.19       75.84     95.83 o 
   0   9  20       59.64       53.69     42.70 o 
   1   9  20       18.60       48.16     44.00 o 
   2   9  20      645.71      717.68     98.62 o 
                                                 
